# Supplementary material for: Joint Microbiota Activity and Dietary Assessment through Urinary Biomarkers by LC-MS/MS
Source: Nutrients. 2023 Apr 14;15(8):1894. doi: 10.3390/nu15081894 (PMC10146414; doi:10.3390/nu15081894)
Supplement: Supplementary file 1 [file nutrients-15-01894-s001.zip › Table S1.xlsx]

## Sheet: Hoja1
Table S1. Measurement parameters and main figures of merit of the semi-quantitative LC-MS method for BFI determination
Category	Abbreviation	Metabolite	ESI mode	Q1 (Da)	Q3 (Da)	DP (V)	CE (V)	CXP (V)
Fruits and vegetables	EC-G	(Epi)catechin glucuronide	+	465.1	289	145	27	-15
	4-HPB	4-Hydroxyproline betaine	+	160	88	101	29	12
	PB	Proline betaine sulphate	+	144	84	101	29	10
	EC-S	(Epi)catechin sulfate	-	369	289	145	26	-17
	MePYR	Methylpyrogallol	-	139	123.9	20	20	-13
	THBAld	2,4,6-Trihydroxybenzaldehyde	-	152.9	107	65	24	-9
	DHBA	Dihydroxybenzoic acid	-	153	108.9	100	20	-11
	HBA	Hydroxybenzoic acid	-	137	92.9	40	22	-11
	HBA-G	Hydroxybenzoic acid glucuronide	-	313	92.9	45	50	-11
	HBA-S	Hydroxybenzoic acid sulfate	-	217	92.9	65	38	-11
	HPAA	Hydroxyphenylacetic acid	-	150.9	106.9	30	15	-11
	HPAA-G	Hydroxyphenylacetic acid glucuronide	-	327.1	112.9	80	28	-7
	HPAA-S1	Hydroxyphenylacetic acid sulfate	-	231	151	80	20	-11
	3-HPHPA	3-(3-Hydroxyphenyl)-3-Hydroxypropionic acid	-	180.9	120.9	65	16	-7
	HPPA	3-(3-Hydroxyphenyl)propionic acid	-	165	120.9	70	16	-13
	THPV	3',4',5'-Trihydroxyphenyl-γ-valerolactone	-	223.1	179	105	24	-11
	DHBAld	3,4-Dihydroxybenzaldehyde	-	136.9	107.9	105	32	-15
	DHBA-G	3,5-Dihydroxybenzoic acid glucuronide	-	329	108.9	90	50	-11
	DHBA-S	Dihydroxybenzoic acid sulfate	-	233	108.9	100	38	-11
	3,4-DHPAA	3,4-Dihydroxyphenylacetic acid	-	167	122.9	40	14	-11
	3,4- DHPAA-G	3,4-Dihydroxyphenylacetic acid glucuronide	-	343	113.1	40	38	-11
	DHPV	3',4'-Dihydroxyphenyl-γ-valerolactone	-	207.1	163	160	22	-13
	DHPV-G	3',4'-Dihydroxyphenyl-γ-valerolactone glucuronide	-	383	207	140	30	-17
	DHPV-S	3',4'-Dihydroxyphenyl-γ-valerolactone sulfate	-	287	207	90	28	-17
	HBAld	Hydroxybenzaldehyde	-	121	91.9	80	30	-9
	3-HHA	3-Hydroxyhippuric acid	-	194	150	80	18	-9
	MHPV	4'-Hydroxy-3'-methoxyphenyl-γ-valerolactone	-	221.1	206.1	45	20	-13
	MHPV-G	4'-Hydroxy-3'-methoxyphenyl-γ-valerolactone glucuronide	-	397	221	45	25	-13
	MHPV-S	4'-Hydroxy-3'-methoxyphenyl-γ-valerolactone sulfate	-	301	221	45	25	-13
	4-HHA	4-Hydroxyhippuric acid	-	194	99.9	90	14	-11
	4-MeCAT	4-Methylcatechol	-	123	107.9	95	24	-11
	4-MeCAT-S	4-Methylcatechol sulfate	-	203	123	95	29	-11
	MeEC	Methylepicatechin	-	303.1	136.9	120	25	-15
	MeGA1	Methylgallic acid	-	183	167.9	40	20	-9
	DHPVA	5-(4-Hydroxy(3',4'-Dihydroxyphenyl)valeric acid	-	225.1	100.8	90	18	-11
	DHPVA-G	5-(4-Hydroxy(3',4'-Dihydroxyphenyl)valeric acid glucuronide	-	401	225	90	31	-13
	DHPVA-S	5-(4-Hydroxy(3',4'-Dihydroxyphenyl)valeric acid sulfate	-	305	225	90	31	-13
	API	Apigenin	-	269.9	116.9	110	42	-13
	BA	Benzoic acid	-	121	76.9	60	16	-9
	BERG	Bergaptol	-	201	145	105	30	-9
	CA	Caffeic acid	-	179	135	95	22	-9
	CA-G	Caffeic acid glucuronide	-	355	178.9	115	20	-11
	CA-S	Caffeic acid sulfate	-	259	179	110	25	-11
	C	Catechin	-	289	245	110	22	-17
	CAT	Catechol	-	109	91	90	26	-11
	CAT-G	Catechol glucuronide	-	285	109	90	31	-11
	CAT-S	Catechol sulfate	-	189	109	90	31	-11
	DHFA	Dihydroferulic acid	-	195	136	110	20	-13
	DHiFA	Dihydroisoferulic acid	-	195	136	155	18	-15
	ED	Enterodiol	-	301.1	253.1	130	32	-15
	ED-G	Enterodiol glucuronide	-	477	301	130	37	-15
	ED-S	Enterodiol sulfate	-	381	301	130	37	-15
	EL	Enterolactone	-	297.1	253	190	28	-15
	EL-G	Enterolactone glucuronide	-	473.2	297	145	34	-17
	EL-S	Enterolactone sulfate	-	377.1	297.1	285	32	-19
	EC	Epicatechin	-	289	245	115	22	-15
	ECG	Epicatechin gallate	-	441.1	169	105	24	-11
	EGC	Epigallocatechin	-	341	124.9	90	28	-15
	EGCG	Epigallocatechin gallate	-	457.1	169	170	22	-13
	FA	Ferulic acid	-	193	134	125	22	-9
	GA	Gallic acid	-	169	124.9	95	20	-13
	GA-G	Gallic acid glucuronide	-	345	168.9	120	25	-19
	GA-S	Gallic acid sulfate	-	249	169	95	25	-13
	HES	Hesperetin	-	301.1	150.9	200	30	-9
	HES-G	Hesperetin glucuronide	-	477.1	164	140	52	-19
	HA	Hippuric acid	-	178	134	65	16	-9
	HPPA-G	Hydroxyphenylpropionic acid glucuronide	-	341.1	165	85	24	-11
	HPPA-S	Hydroxyphenylpropionic acid sulfate	-	245	165	60	21	-13
	iFA	Isoferulic acid	-	193	177.9	150	16	-15
	iR	Isorhamnetin	-	314.9	299.9	115	30	-13
	iR-3G	Isorhamnetin 3-glucuronide	-	491.1	314.9	125	26	-19
	iR-3S	Isorhamnetin 3-sulfate	-	395	315	125	26	-19
	K	Kaempferol	-	285	186.9	140	40	-11
	K-3S	Kaempferol 3-sulfate	-	365	285	100	45	-11
	LUT	Luteolin	-	285.1	132.9	155	42	-15
	MeEC-G	Methyl(epi)catechin glucuronide	-	479	303	120	30	-11
	MeEC-S	Methyl(epi)catechin sulfate	-	383	303	120	30	-11
	MeGA-G	Methylgallic acid glucuronide	-	359	183	30	23	-11
	MeGA-S	Methylgallic acid sulfate	-	263	183	30	23	-11
	MePYR-G	Methylpyrogallol glucuronide	-	315	139	40	25	-13
	MePYR-S	Methylpyrogallol sulphate	-	219	139	40	25	-13
	NAR	Naringenin	-	271	150.9	100	24	-15
	NAR-G	Naringenin glucuronide	-	447.1	270.9	125	30	-15
	NAR-S	Naringenin sulphate	-	351	271	100	29	-15
	COU-G	Coumaric acid glucuronide	-	339.1	118.9	90	56	-13
	COU	Coumaric acid	-	163	119	75	20	-9
	COU-S	Coumaric acid sulfate	-	243	162.9	55	20	-11
	PAA	Phenylacetic acid	-	134.9	91	10	10	-11
	PHL	Phloretin	-	273	166.9	130	22	-11
	PHL-G	Phloretin glucuronide	-	449	273	130	27	-11
	PYR	Pyrogallol	-	125	79	110	26	-9
	PYR-G	Pyrogallol glucuronide	-	301	125	120	30	-11
	PYR-S	Pyrogallol sulpfate	-	205	125	120	30	-11
	Q	Quercetin	-	301.1	150.9	200	30	-9
	SIN	Sinapic acid	-	223.1	164	75	22	-11
	SIN-G	Sinapic acid glucuronide	-	399	223	75	27	-11
	SIN-S	Sinapic acid glucuronide	-	303	223	75	27	-11
	SYR	Syringic acid	-	197	181.9	65	18	-19
	SYR-G	Syringic acid glucuronide	-	373	197	65	23	-19
	SYR-S	Syringic acid sulfate	-	277	197	65	23	-19
	SFN	Sulforaphane	+	178	114	116	15	14
	SFN_Cys	Sulforaphane-cysteine	+	298.9	178	61	19	10
	SFN-Cys-	Sulforaphane-cysteine-glycine	+	355.9	179	76	21	20
	SFN-GSH	Sulforaphane-glutathione	+	485.1	179	116	29	20
	SFN-NAC	Sulforaphane-N-acetyl-cysteine	+	340.9	178	76	17	10
Meat	1-MeHis	1-Methylhistidine	+	170	124	36	19	6
	PhIP-G	2-Amino-1,6-dimethylimidazo[4,5-b]pyridine glucuronide	+	401	225.1	136	39	12
	3-MeHis	3-methylhistidine	+	170	96	36	27	10
	ANS	Anserine	+	241.1	109	81	31	14
	CARN	Carnosine	+	227.1	110	76	29	12
	CRN	Creatinine	+	114	44	96	27	6
	L-CAR	L-carnitine	+	162	103.1	71	23	12
	HPYR-G	1-Hydroxypyrene glucuronide	-	393	174.9	85	18	-11
Fish	AsB	Arsenobetaine	+	178.9	120	21	27	14
	ERG	Ergothioneine	+	230.1	186.2	101	17	14
	HOR	Hordenine	+	166.2	121.2	46	21	8
Seeds	D	Daidzein	-	253.1	224	150	36	-13
	D-4 G	Daidzein 4'-glucuronide	-	429	252.8	130	38	-17
	D-4 S	Daidzein 4'-sulfate	-	333	252.9	115	30	-15
	D-7G	Daidzein 7-glucuronide	-	429.1	252.9	210	38	-15
	D-7G-4 S	Daidzein 7-glucuronide-4'sulfate	-	509	253	165	50	-15
	D-diG	Daidzein diglucuronide	-	605	253	160	54	-13
	EQ	Equol	-	241	120.9	95	20	-13
	EQ-4 S	Equol 4'-sulfate	-	321	241	300	28	-15
	FOR	Formononetin	-	267.1	223	225	34	-23
	FOR-7G	Formononetin 7-glucuronide	-	443.1	267	95	28	-17
	FOR-7S	Formononetin 7-sulfate	-	347	267	225	39	-23
	G	Genistein	-	269.1	132.9	140	40	-9
	G-G	Genistein 7-glucuronide	-	445.1	269	120	35	-15
	G-4 G-7S	Genistein 4'-glucuronide-7-sulfate	-	525	268.9	160	50	-15
	G-7G-4 S	Genistein 7-glucuronide-4'-sulfate	-	525	269	230	48	-15
	G-7S	Genistein 7-sulfate	-	349	269	295	26	-15
	G-diG	Genistein diglucuronide	-	621	268.9	160	58	-15
Olive oil	HTYR	Hydroxytyrosol	-	153	122.9	150	20	-13
	HTYR-G	Hydroxytyrosol glucuronide	-	329	122.9	150	48	-13
	HTYR-S	Hydroxytyrosol sulfate	-	233	122.9	150	36	-7
	TYR	Tyrosol	-	136.9	119	120	15	-9
Coffee	1,7-DMU	1,7-Dimethyluric acid	+	197.1	140.1	131	27	16
	1-MU	1-Methyluric acid	+	183.1	155.1	101	23	10
	1-MX	1-Methylxanthine	+	167.1	110	116	27	12
	3-MX	3-methylxanthine	+	166.9	149.1	86	25	8
	CF	Caffeine	+	195.1	138.1	111	27	16
	cLeu-Pro	Cyclo(L-leucyl-L-prolyl)	+	211.2	70.1	116	31	8
	cPro-Val	Cyclo(L-prolyl-L-valyl)	+	197.2	70	81	35	20
	N-MePYR	N-methylpyridinium	+	93.9	79	111	31	10
	TF-PX	Theophylline paraxanthine	+	181.1	124.1	101	25	8
	TRIGO	Trigonelline	+	137.9	94	81	27	10
Curcuma	CUR-G	Curcumin glucuronide	-	543.1	367.1	150	22	-23
	CUR-S	Curcumin sulfate	-	447.1	367.1	125	22	-25
Garlic and onion	NA-SAC	N-acetyl-S-allylcysteine	+	204.1	162	76	11	10
Grains	2-Aph	2-Aminophenol	+	109.9	92	91	21	10
	2-APh-G	2-Aminophenol glucuronide	+	285.9	110	31	17	14
	2-APh-S	2-Aminophenol sulfate	+	190	110	91	26	10
	2-HPA	N-(2-Hydroxyphenyl)acetamide	-	150	108.1	60	18	-9
	2-HPA-G	N-(2-Hydroxyphenyl)acetamide glucuronide	-	326	150	60	23	-9
	2-HPA-S	N-(2-Hydroxyphenyl)acetamide sulfate	-	230	150	60	23	-9
	SOL	Solanidine	+	398.3	98.1	150	46	11
	alfa-CHA	α-Chaconine	+	852.4	706.4	206	91	32
	alfa-SOL	α-Solanine	+	868.4	398.3	271	95	34
Soft drinks	AceK	Acesulfame K	+	161.9	82	35	20	-9
	SAC	Saccharin	+	161.9	145	51	11	16
	Cyc	Cyclamate	-	177.9	79.9	115	34	-9
Alcoholic beverages	CYA-3G	Cyanidin 3-glucoside	+	449.1	286.9	106	27	16
	MAL-3G	Malvidin 3-glucoside	+	493.1	331	111	27	18
	PEL-3G	Pelargonidin3-glucoside	+	433.1	271	106	27	16
	PEO-3G	Peonidin 3-glucoside	+	463.1	301	96	27	18
	PET-3G	Petunidin 3-glucoside	+	479.1	317	106	27	18
	DHRSV	Dihydroresveratrol	-	229	123	110	22	-13
	DHRSV-S	Dihydroresveratrol sulfate	-	309	229	110	27	-13
	RSV-G	Resveratrol glucuronide	-	403.1	227	75	35	-15
	RSV-S	Resveratrol sulfate	-	307	227	130	30	-19
	RSV	Resveratrol	-	227.1	184.9	105	26	-11
	Et-G	Ethyl glucuronide	-	221.1	74.9	90	20	-11
	Et-S	Ethyl sulfate	-	125	79.9	60	42	-9
	IXH	Isoxanthohumol	-	353.1	232.8	120	24	-39
Other	2-FG	2-Furoylglycine	+	169.9	94.9	66	25	12
	5-HMFG	5-(Hydroxymethyl-2-Furoyl)glycine	+	200.1	125	81	21	14
	DEL-3G	Delphinidin 3-glucoside	+	465.1	302.9	101	27	20
	TB	Theobromine	+	180.9	138	121	25	16
	VitB12	Vitamin B12	+	678.4	147	131	41	16
	Atr-G	Atractyligenin glucuronide	-	495.5	319.2	60	30	-10
	EtGA	Ethylgallate	-	197	123.9	100	30	-13
	EtGA-G	Ethylgallate glucuronide	-	373	197	100	35	-11
	HVAlc	Homovanillyl alcohol	-	261	137	100	30	-15
	TAR	Tartrate	-	148.9	86.9	55	18	-9
	tPI	Trans-piceid	-	389.1	227	125	24	-15
	UMB-G	Umbelliferone glucuronide	-	336.9	160.9	65	32	-9
	UMB-S	Umbelliferone sulfate	-	241	160.9	65	24	-11
	UroA	Urolithin A	-	227.1	198	135	44	-11
	UroA-G	Urolithin A glucuronide	-	403	227	40	49	-11
	UroA-S	Urolithin A sulfate	-	307	227	135	49	-11
	UroB	Urolithin B	-	211	167	110	34	-11
	UroB-G	Urolithin B glucuronide	-	387	211	65	39	-11
	UroB-S	Urolithin B sulfate	-	291	211	110	39	-11
	UroC	Urolithin C	-	243.1	187	155	38	-21
	UroC-G	Urolithin C glucuronide	-	419	243	155	43	-21
	UroC-S	Urolithin C sulfate	-	323	243	155	43	-21
	VA-S	Vanillic acid sulfate	-	247	167	60	25	-9
	VAN	Vanillin	-	150.9	136.1	55	18	-9
	VAN-G	Vanillin glucuronide	-	327	151	55	23	-9
	VAN-S	Vanillin sulfate	-	231	151	55	23	-9
Note: Q1 = mass fragment 1; Q3 = mass fragment 2; DP = decluttering potential; CE = collision energy; CXP = cell exit potential
