# Supplementary material for: Joint Microbiota Activity and Dietary Assessment through Urinary Biomarkers by LC-MS/MS
Source: Nutrients. 2023 Apr 14;15(8):1894. doi: 10.3390/nu15081894 (PMC10146414; doi:10.3390/nu15081894)
Supplement: Supplementary file 1 [file nutrients-15-01894-s001.zip › Table S2.xlsx]

## Sheet: Hoja1
Table S2. Measurement parameters and main figures of merit of the targeted LC-MS method for nutrition and microbiota biomarker determination
Category	Metabolite	Q1 (Da)	Q3 (Da)	DP (V)	CE (V)	CXP (V)	RT ± s (min)	Calibration range (µM)	R2	LOD (mM)	LOQ (mM)
Microbiota	Phenylpropionylglycine	208.019	105	36	25	14	7.62 ± 0.02	0.008 - 10	0.998	0.09	0.3
	3-IPA	189.999	129.9	1	19	14	9.80 ± 0.02	0.008 - 10	0.993	0.15	0.5
	L-Kynurenine	209.061	191.9	1	13	22	2.03 ± 0.02	0.008 - 10	0.997	0.16	0.533333
	3-IAA	176.028	129.9	41	19	14	9.532 ± 0.013	0.016 - 20	0.997	0.09	0.3
	L-Tyrosine	182.1	165.2	20	13	8	1.29 ± 0.02	0.016 - 20	0.998	2.17083	7.2361
	Hippuric Acid	178	134	65	16	-9	4.32 ± 0.03	0.2 - 300	0.998	1.51201	5.04004
	Gallic Acid	169	124.9	95	20	-13	1.889 ± 0.012	0.008 - 10	0.994	0.475008	1.58336
	Ferullic Acid Sulphate	273	192.9	60	20	-17	5.33 ± 0.03	0.03 - 45	0.997	0.0813266	0.271089
Fruits	Proline betaine	144	84	101	29	10	0.94 ± 0.02	0.03 - 45	0.9992	1.29021	4.3007
	Hesperetin	301.1	150.9	200	30	-9	9.84 ± 0.02	0.008 - 10	0.997	0.0890211	0.296737
	Phloretin	273	166.9	130	22	-11	9.93 ± 0.02	0.008 - 10	0.998	0.0327866	0.112
Vegetables	Quercetin	301.11	150.9	200	30	-9	9.80 ± 0.03	0.008 - 10	0.9995	0.226894	0.756312
	Kaempferol	285	239	140	38	-13	10.386 ± 0.014	0.008 - 10	0.997	0.421215	1.40405
Seeds	O-DMA	259.008	148.9	121	15	22	10.12 ± 0.03	0.008 - 10	0.996	0.0319186	1.2
	Daidzein	252.946	222.9	105	44	-25	9.871 ± 0.012	0.008 - 10	0.996	0.518603	2
	Equol	241	120.9	95	20	-13	10.165 ± 0.014	0.008 - 10	0.996	0.029289	0.09763
	Glycitein	282.942	268	150	22	-23	9.81 ± 0.02	0.008 - 10	0.998	0.49289	2
	Genistein	269.1	132.9	40	40	-9	10.44 ± 0.01	0.008 - 10	0.997	0.318603	1.2
Meat	1-Methylhistidine	170.01	124	36	19	6	0.74 ± 0.02	0.016 - 20	0.998	0.585044	1.95015
	3-Methylhistidine	170	96	36	21	12	0.63 ± 0.02	0.016 - 20	0.998	0.354258	1.18086
	Anserine	241.1	109	81	31	14	0.75 ± 0.02	0.016 - 20	0.996	0.204085	0.680284
Fish	TMAO	76.1	58	81	25	8	1.165 ± 0.013	0.05 - 60	0.9992	0.219582	0.731939
Dairy products	Isovalerylglycine	157.856	73.9	40	22	-27	3.34 ± 0.03	0.03 - 45	0.996	0.323152	1.3
	Isobutyrylglycine	143.851	73.9	30	14	-9	1.95 ± 0.03	0.03 - 46	0.997	0.261059	0.870196
Milk	Galactitol	180.858	100.9	65	20	-17	0.74 ± 0.02	0.05 - 60	0.998	0.151873	0.506244
Sugar sweetened beverages	Citrulline	175.939	130.9	71	23	14	0.73 ± 0.02	0.016 - 20	0.995	0.540826	2
	Taurine	125.976	109.2	131	21	12	0.72 ± 0.03	0.016 - 20	0.993	0.418885	1.39628
IS	Caffeine-d9	204.065	144	106	27	4	-	-	-	-	-
	Phenylalanine-d5	171.174	125	1	17	6	-	-	-	-	-
	Betaine-d11	128.982	66.3	61	39	4	-	-	-	-	-
	Taxifolin	305	259	101	19	16	-	-	-	-	-
Note: IS = internal standard; 3-IPA = 3-indolepropionic acid; 3-IAA = indole-3-acetic acid; O-DMA = O-desmethylangolensin; TMAO = trimethylamine N-oxide; DP = decluttering potential; CE = collision energy; CXP = cell exit potential; RT = retention time; R = coefficient of determination; Limit of quantification (LOQ) = concentration of analyte that can be measured with an imprecision of less than …
