# Supplementary material for: Joint Microbiota Activity and Dietary Assessment through Urinary Biomarkers by LC-MS/MS
Source: Nutrients. 2023 Apr 14;15(8):1894. doi: 10.3390/nu15081894 (PMC10146414; doi:10.3390/nu15081894)
Supplement: Supplementary file 1 [file nutrients-15-01894-s001.zip › Table S3.xlsx]

## Sheet: Hoja1
Table S3. Nutrition and microbiota biomarker levels in urine samples from lactating mothers
	Targeted (µmol/g creat)																											Semiquantitative (response/g creat)
Sample	Phenylpropionylglycine	3-IPA	L-Kynurenine	3-IAA	L-Tyrosine	Hippuric Acid	Ferullic Acid Sulfate	Gallic Acid	Proline betaine	Hesperetin	Phloretin	Quercetin	Kaempferol	O-DMA	Daidzein	Equol	Glycitein	Genistein	1-Methylhistidine	3-Methylhistidine	Anserine	TMAO	Isovalerylglycine	Isobutyrylglycine	Galactitol	Citrulline	Taurine	EC-G	1,7-DMU	1-MeHis	1-MU	1-MX	PhIP-G	2-Aph	2-APh-G	2-APh-S	2-FG	3-MeHis	3-MX	4-HPB	5-HMFG	AceK	ANS	AsB	CF	CARN	CRN	CYA-3G	cLeu-Pro
S1	0.973267	< LOQ	2.33234	3.91924	19.9314	776.494	2.59239	0.829495	759.387	0.130311	0.290589	3.98587	< LOQ	0.327377	< LOQ	< LOQ	< LOQ	< LOQ	165.88	56.6415	3.67839	185.168	6.1537	5.77102	36.2205	10.8756	272.153	79.579	1316.16	11947	1645.45	7842.85	11.9812	< LOD	43.2847	< LOD	1637.05	15969	192.182	1010.34	18.3708	1.90492	41.1122	24.3887	490.152	18.9455	27047.6	< LOD	11.2744
S2	0.356627	< LOQ	1.54854	2.81198	29.2591	751.919	0.160793	< LOQ	1202.51	0.265354	0.204485	9.49507	< LOQ	0.226547	< LOQ	0.114823	< LOQ	< LOQ	248.837	20.2895	3.89371	275.548	4.21243	5.13037	13.3663	6.10013	158.414	123.694	1191	9087.83	902.062	8133.35	5.65232	165.197	191.892	4.98989	397.059	4278.62	78.3332	823.252	14.1084	723.601	35.8604	35.5617	334.322	13.9251	22539.3	< LOD	10.8344
S3	0.292998	< LOQ	5.41513	2.49898	48.6261	570.152	< LOQ	0.516927	1334.25	0.591207	0.25346	12.3503	< LOQ	0.195928	< LOQ	0.0731246	< LOQ	< LOQ	212.314	40.5182	1.47501	368.47	2.8621	1.84231	26.0393	6.77632	350.127	47.2113	839.55	10103.1	1250.91	9008.31	2.25551	197.337	4.15713	< LOD	1358.46	12720.7	103.128	576.308	29.3442	< LOD	6.02042	21.1585	148.274	15.5273	17596.2	< LOD	11.3171
S4	0.211727	< LOQ	1.34072	4.86743	31.597	479.075	0.523224	0.288301	65.8947	0.0289422	0.0951003	< LOQ	0.255665	0.237889	< LOQ	0.344111	< LOQ	< LOQ	97.5696	29.0742	1.03179	121.969	4.79131	5.55631	13.6641	6.11519	130.318	112.255	445.818	8567.85	581.513	2224.14	8.64451	81.2235	3.33692	6.54855	961.864	8773.83	39.5187	19.5382	35.8218	1.33614	10.1419	58.996	76.4958	8.53656	22754.7	< LOD	10.8311
S5	0.866284	0.384558	2.25769	56.5635	26.3188	756.973	1.26449	0.651082	1432.46	0.562079	0.210409	16.6882	< LOQ	0.26218	< LOQ	< LOQ	< LOQ	< LOQ	118.597	90.4071	141.778	92.4391	4.5093	3.18045	594.732	5.23772	768.448	66.2919	899.766	4795.24	817.821	4913.42	7.21833	131.309	54.7097	11.1353	2545.27	23203.7	213.735	942.489	23.808	173.344	1031.51	32.0169	615.119	46.3371	19766.8	< LOD	47.4767
S6	0.404034	< LOQ	2.72069	5.2835	28.9601	689.375	1.1067	0.521713	453.949	0.107226	0.162791	3.79424	< LOQ	0.20225	< LOQ	< LOQ	< LOQ	< LOQ	131.023	13.3812	1.60401	158.337	12.1172	11.2086	22.3924	4.21441	89.7507	58.0639	832.423	10446.8	792.914	5752.53	8.1828	56.1347	74.4776	< LOD	402.659	3904.44	107.943	296.577	31.5011	1.14471	7.9812	28.5622	224.333	24.4944	25732.7	< LOD	26.5325
S7	3.40462	< LOQ	4.01854	6.97659	47.8726	539.577	3.56335	0.368483	396.342	0.138098	0.121082	2.4448	< LOQ	0.192684	< LOQ	< LOQ	< LOQ	< LOQ	144.485	16.1738	0.821959	526.268	21.6255	20.1285	586.67	5.26162	142.463	93.2501	821.667	6108.81	705.475	5843.41	30.572	135.599	105.006	12.6345	349.751	3553.56	87.5727	52.3313	51.5102	72.6199	2.27609	134.466	129.814	11.1996	20238	< LOD	14.2303
S8	0.167643	< LOQ	1.80236	37.3343	39.2234	243.282	< LOQ	< LOQ	502.91	0.148755	0.294035	< LOQ	< LOQ	0.418854	< LOQ	0.148437	< LOQ	< LOQ	152.046	35.329	2.3904	1162.57	12.199	14.6969	4.41576	3.98639	295.614	64.8503	17.0278	7264.79	58.813	226.913	8.48719	< LOD	< LOD	2.04503	1136.94	11151.7	9.77175	30.7387	24.1689	< LOD	11.0133	186.034	237.519	4.79466	24002.1	< LOD	19.3969
S9	0.161509	< LOQ	4.61113	6.46661	51.9625	666.742	0.800773	0.491417	414.702	0.155865	0.152759	5.30489	< LOQ	0.203644	< LOQ	< LOQ	< LOQ	< LOQ	115.655	104.224	2.63187	159.85	19.6897	17.4698	17.8708	3.74731	625.632	57.2737	839.182	10008.9	1460.38	6714.24	16.2538	59.6974	112.859	< LOD	4272.48	35500.6	82.2035	221.374	38.4484	3256.99	21.8682	9.40456	256.686	7.93847	23731.4	< LOD	20.1174
S10	0.342537	< LOQ	1.64425	20.5859	32.2401	463.645	5.21111	0.485734	207.416	0.0529967	0.137767	< LOQ	< LOQ	0.217636	< LOQ	< LOQ	< LOQ	< LOQ	124.768	45.7551	25.4528	109.108	8.10772	6.60667	64.4552	4.56776	285.526	61.1828	63.3179	6603.59	89.0695	1152.71	6.37607	117.184	81.1872	4.79568	1350.73	12866.5	193.495	34.224	8.41826	2.93384	255.378	30.8182	117.067	196.925	29038.6	< LOD	25.9887
S11	1.09239	< LOQ	2.71816	28.125	69.48	1160.25	8.66632	< LOQ	501.039	1.00844	0.124987	37.4944	< LOQ	0.215631	< LOQ	< LOQ	< LOQ	< LOQ	96.4938	79.95	59.622	46.8519	10.1893	5.61091	43.8065	3.94327	649.616	249.98	123.859	3539.99	144.036	1678.39	7.43207	343.747	63.7521	< LOD	1986.53	18766.1	106.12	63.4185	13.1472	5033.89	463.144	< LOD	120.118	35.3036	23558.8	< LOD	17.9514
S12	2.20247	< LOQ	2.02144	20.1588	42.4452	1151.9	4.20907	0.691995	199.988	0.112809	0.223367	2.24842	< LOQ	0.340371	< LOQ	0.116176	< LOQ	< LOQ	103.387	9.22031	6.53156	183.316	3.37857	2.82704	70.8927	8.54739	70.8989	60.3782	1165.91	5139.22	1006.62	8766.74	11.1837	84.3337	196.097	< LOD	234.048	2276.65	60.992	47.9308	18.7262	1008.02	48.6864	76.842	590.834	34.4216	32800.6	< LOD	18.5413
S13	1.55122	< LOQ	0.711425	18.351	49.8681	970.634	44.991	0.633716	21.2334	< LOQ	< LOQ	< LOQ	< LOQ	0.554457	< LOQ	< LOQ	< LOQ	< LOQ	56.2794	322.99	50.2503	50.9935	3.4334	4.66906	62.0155	3.26949	184.165	68.5527	383.169	1100.17	310.494	539.15	< LOD	2.94265	5.44616	< LOD	118.686	1278.15	80.3217	1.9993	3.88275	219.366	206.733	7.86206	474.886	29.7838	1342.76	< LOD	6.86228
S14	0.754532	< LOQ	2.77546	19.4217	63.2382	851.968	8.04083	0.763523	1802.67	1.9641	0.879137	75.9452	< LOQ	0.318914	< LOQ	< LOQ	< LOQ	< LOQ	187.846	141.749	60.878	83.6936	9.50275	9.82142	203.266	6.07753	1144.8	161.089	83.0422	9152.11	157.227	2055.58	12.8362	71.3715	286.063	5.25467	5415.87	47675.5	110.502	1560.52	10.7831	867.122	465.749	31.416	210.697	33.2303	24724.6	< LOD	14.0812
S15	0.207471	< LOQ	2.24067	20.435	25.9061	541.225	< LOQ	0.519127	130.126	0.0581311	0.169433	< LOQ	< LOQ	0.222501	< LOQ	< LOQ	< LOQ	< LOQ	88.9347	61.2371	6.22856	91.7359	7.68879	9.4888	23.3638	4.94173	283.301	75.5609	252.128	9047.43	300.562	1899.01	4.28972	74.0377	30.4831	4.47462	1965.8	18280.3	109.266	24.2126	52.2632	< LOD	98.1378	130.754	233.488	22.2894	34561.4	< LOD	23.5859
S16	0.505107	< LOQ	2.88618	2.97237	24.0107	633.494	< LOQ	< LOQ	18.9291	0.101227	0.217507	< LOQ	< LOQ	< LOQ	< LOQ	< LOQ	< LOQ	< LOQ	125.14	147.265	25.1312	75.9238	20.9208	16.019	6.32233	8.77732	425.905	49.2341	269.305	20864.2	286.886	1497.43	9.74831	< LOD	374.3	11.0659	5880.39	52436.2	27.772	10.7249	29.1931	29.8578	520.432	290.622	371.915	94.8871	31895.7	< LOD	61.1595
S17	0.136113	< LOQ	4.20165	5.56415	29.5073	756.232	< LOQ	0.80724	46.0682	0.122589	0.261139	< LOQ	< LOQ	0.320963	< LOQ	< LOQ	< LOQ	< LOQ	354.28	88.8089	16.7948	1720.41	11.2306	11.2957	11.2136	9.20692	674.432	67.5369	242.767	19630.7	264.286	3263.77	4.41672	180.146	28.192	11.1595	3891.71	36811.2	39.2574	117.751	44.2985	< LOD	98.724	463.533	260.691	42.4503	15481.7	< LOD	29.4546
S18	0.201268	< LOQ	1.02589	0.774865	14.7174	605.96	< LOQ	0.464882	35.3363	< LOQ	< LOQ	< LOQ	< LOQ	0.675468	< LOQ	< LOQ	< LOQ	< LOQ	68.0292	431.229	10.4851	135.058	12.0786	25.6313	< LOQ	11.9838	214.75	42.2174	125.601	1519.46	2.22287	1.7841	< LOD	< LOD	< LOD	< LOD	180.304	2107.72	6.65021	18.5217	3.62335	130.216	54.3971	34.9586	222.297	11.914	1826.96	< LOD	30.0209
S19	0.205236	< LOQ	2.29047	9.01703	30.5892	856.942	< LOQ	0.789795	271.329	0.122665	0.240347	7.12957	< LOQ	0.298739	< LOQ	< LOQ	< LOQ	< LOQ	219.847	79.1347	38.8577	455.83	12.5646	12.1745	12.331	7.55784	424.548	60.9631	52.4311	19537.7	130.899	764.83	13.9564	146.469	49.6768	6.5589	2923.88	28422	85.0127	269.843	26.6281	< LOD	627.978	538.87	226.655	238.019	23867.7	< LOD	20.3052
S20	0.32272	< LOQ	2.28082	14.1891	21.3487	614.56	< LOQ	0.604029	288.718	0.081861	0.193655	< LOQ	< LOQ	0.240111	< LOQ	< LOQ	< LOQ	< LOQ	82.2393	163.025	204.689	125.808	11.6495	6.40969	57.3217	4.01445	757.805	175.178	445.979	16211.3	1455.05	6678.56	14.3579	1852.93	124.529	52.8274	1655.67	16874.8	652.254	211.962	13.5298	< LOD	149.949	368.769	283.397	31.1744	21525.6	< LOD	41.9117
S21	0.387216	< LOQ	2.35756	4.00464	21.4687	1071.35	< LOQ	< LOQ	484.667	0.17709	0.291989	5.86464	< LOQ	0.312978	< LOQ	0.210782	< LOQ	< LOQ	114.205	93.7296	9.04331	121.126	5.40061	5.59802	42.3375	6.4508	429.357	152.216	156.445	9993.47	322.72	1298.61	13.6827	271.749	26.6755	1.76503	2901.97	27438.5	322.147	335.536	23.1573	< LOD	110.975	25.6122	222.833	35.5985	32398.1	< LOD	25.5223
S22	2.03515	< LOQ	14.7363	5.23532	93.4887	853.457	5.48207	< LOQ	469.793	0.177272	0.211594	5.79427	< LOQ	0.229821	< LOQ	< LOQ	< LOQ	< LOQ	152.964	15.8095	1.28365	389.287	5.98723	1.70374	136.542	8.87556	66.6017	117.936	82.31	7301.39	113.917	350.86	7.17213	9108.69	152.863	393.708	211.74	2399.48	77.1673	125.685	14.6819	4.92577	3.94765	55.3423	131.368	25.5589	25280.6	< LOD	10.0202
S23	0.189158	< LOQ	0.707422	12.0305	22.9892	550.784	5.25448	0.413841	1036.38	0.709158	0.555968	26.0571	< LOQ	0.166128	< LOQ	< LOQ	< LOQ	< LOQ	145.336	21.2801	2.83893	161.749	2.83182	2.56042	22.0805	2.25336	191.27	71.7618	149.267	6886.78	445.068	1137.91	3.75541	215.402	< LOD	9.37234	515.892	4937.57	97.2509	498.252	15.8392	211.667	19.0906	22.6204	109.38	16.669	22133.4	< LOD	27.0641
S24	0.987598	< LOQ	0.975466	12.4031	23.7772	686.18	1.20326	< LOQ	366.069	0.0621851	0.161744	< LOQ	< LOQ	0.180987	< LOQ	0.294685	< LOQ	< LOQ	192.677	37.3661	3.22553	1335.33	6.18662	6.09172	64.9184	2.88917	470.437	66.1292	350.207	6028.29	528.673	3731.72	8.03286	134.017	25.4693	< LOD	987.882	9884.41	127.621	43.273	14.0243	142.357	16.5574	36.485	136.62	9.24517	16230.1	< LOD	16.5509
S25	0.622575	< LOQ	0.590429	1.83717	19.3475	570.092	< LOQ	< LOQ	59.6404	0.0617935	0.204111	< LOQ	< LOQ	0.160416	< LOQ	< LOQ	< LOQ	< LOQ	127.019	11.0455	3.04701	150.996	4.21185	5.42836	34.1881	3.59279	95.8383	73.3411	196.558	8245.25	327.343	2002.37	5.43646	83.2363	< LOD	2.74977	264.831	2544.51	60.7582	16.8452	30.7559	37.9778	37.0181	46.4705	116.813	13.8598	28770.7	< LOD	20.6881
S26	0.381638	0.06989	0.311199	2.52844	16.8211	749.968	< LOQ	< LOQ	280.482	< LOQ	< LOQ	< LOQ	< LOQ	< LOQ	< LOQ	< LOQ	< LOQ	< LOQ	79.1653	251.804	1.34413	105.67	12.9388	8.06006	239.572	< LOQ	104.48	85.4728	226.483	1504.68	164.832	314.489	< LOD	12.1727	31.5813	< LOD	69.6751	922.816	240.585	32.08	4.30685	99.643	14.3443	13.7677	727.305	8.94646	4404.91	2.91461	14.5888
S27	0.326157	< LOQ	1.75425	28.0597	59.1983	432.167	< LOQ	< LOQ	361.482	0.262405	< LOQ	< LOQ	< LOQ	0.570715	< LOQ	< LOQ	< LOQ	< LOQ	154.852	11.0601	2.28414	137.33	4.23869	3.09271	1778.74	8.19411	53.4275	59.399	487.848	18295.5	468.898	8851.24	10.696	73.7911	216.482	< LOD	289.322	3212.42	46.3786	127.109	55.8973	3549.12	< LOD	127.062	807.425	13.6892	45619.9	< LOD	22.3111
S28	0.399126	< LOQ	1.01853	1.34032	17.2737	500.361	1.25656	0.512455	143.754	0.0679989	0.18536	< LOQ	< LOQ	0.198687	< LOQ	0.150746	< LOQ	< LOQ	103.826	69.0273	6.5939	83.4391	4.71	6.37256	15.2025	5.41226	323.625	205.094	1006.72	8504.07	1891.37	8149.96	21.5763	20.6899	178.622	13.5818	2507.34	22900.2	81.3556	23.4491	41.8439	< LOD	71.4124	35.1176	233.345	8.88067	29543.3	< LOD	9.80566
S29	0.329903	0.145122	1.20486	3.83614	15.62	107.718	4.25684	0.97964	9.27985	0.152189	< LOQ	< LOQ	< LOQ	0.393203	< LOQ	< LOQ	< LOQ	< LOQ	147.919	88.4231	3.34172	197.058	6.65559	8.04514	15.7694	9.2087	433.182	76.4438	625.642	15252	558.634	6108.23	24.4774	546.731	1682.4	< LOD	2904.5	27730	27.1632	8.67408	40.402	2.25971	25.4583	44.3436	1182.17	10.0526	39511.2	< LOD	16.3041
S30	6.21164	< LOQ	8.75458	43.2088	71.6325	930.792	3.15932	0.42998	1144.93	0.542674	0.301951	21.0597	< LOQ	0.170606	< LOQ	< LOQ	< LOQ	< LOQ	135.563	33.329	20.0102	692.705	14.6416	10.6785	36.7055	2.04841	400.471	114.208	120.326	3503.03	162.022	622.321	6.4321	12.9825	136.418	< LOD	680.688	6099.22	169.289	329.018	11.3159	6209.14	88.499	241.981	127.761	74.7894	14881.5	< LOD	61.3466
S31	0.309215	0.106934	8.2816	14.3998	44.1335	701.309	8.91372	0.283169	951.129	1.40251	0.578204	35.585	< LOQ	0.128609	< LOQ	0.0819155	< LOQ	< LOQ	162.497	22.4685	24.0581	106.92	14.6355	10.1589	18.9241	2.47123	233.604	47.0108	83.8176	5501.9	125.936	545.547	4.08311	29.9955	35.0336	2.96949	547.956	4991.9	130.354	665.409	14.066	3774.49	151.119	33.3675	64.6092	151.997	13901.6	< LOD	24.7683
S32	0.335278	< LOQ	8.72308	28.4845	65.2143	772.38	8.76834	0.403414	784.295	0.210365	0.164652	7.91201	< LOQ	0.164826	< LOQ	0.476376	< LOQ	< LOQ	134.773	35.5077	20.5036	174.808	19.3347	10.1476	73.9442	2.85063	305.039	72.6571	56.01	4268.04	105.413	336.529	3.877	90.4703	38.7895	< LOD	641.083	5756.48	103.873	107.847	13.1879	93.751	127.902	274.692	89.7173	95.9799	17763.5	< LOD	39.256
S33	2.6234	0.449002	21.0759	175.789	356.947	8495.92	126.338	< LOQ	2568.38	< LOQ	< LOQ	< LOQ	< LOQ	0.874691	< LOQ	< LOQ	< LOQ	< LOQ	1783.56	4554.58	38.8096	2385	51.3962	54.8806	1892.03	15.9766	1988.33	380.5	535.311	16240	526.914	961.529	29.8146	206.081	64.0574	< LOD	666.149	8150.99	6539.98	169.211	36.1138	1439.57	189.13	154.664	1013.47	111.442	26973.2	< LOD	178.405
S34	58.4898	< LOQ	12.0935	40.4438	71.2169	1158.62	2.46936	0.803126	1125.66	0.889518	0.425945	36.388	< LOQ	< LOQ	< LOQ	< LOQ	< LOQ	< LOQ	138.339	57.577	30.7437	187.154	3.57453	4.86261	65.7384	4.30602	397.81	95.0968	47.9942	5619.42	186.764	442.555	4.1567	82.5894	58.0035	7.1585	1273.29	12163.3	108.766	376.705	46.7925	7.47726	226.388	90.5986	202.919	16.8707	23426.6	< LOD	54.0587
S35	0.400903	< LOQ	2.59387	2.76755	40.0765	350.721	< LOQ	< LOQ	114.675	0.11188	0.24811	< LOQ	< LOQ	< LOQ	< LOQ	< LOQ	< LOQ	< LOQ	71.0106	45.6972	1.62225	86.1826	1.4581	2.21022	18.2304	6.66124	109.97	52.8274	147.854	8193.28	174.962	942.947	4.95818	61.6177	215.319	5.29514	1276.57	11786.5	189.783	62.1685	15.4404	5461.58	8.1242	39.0826	217.546	11.9475	34080.7	< LOD	45.4136
S36	0.278731	< LOQ	4.92666	6.79378	58.7393	143.764	< LOQ	0.685729	74.7351	0.104788	0.218319	< LOQ	< LOQ	0.269069	< LOQ	< LOQ	< LOQ	< LOQ	137.973	60.5736	4.56291	139.679	2.95769	2.4628	11.0674	5.84496	201.752	256.096	108.791	15208.6	150.261	392.812	2.53329	972.97	23.6687	40.8508	1504.32	14516.2	155.377	21.1592	16.8478	353.598	81.5718	33.4886	210.518	15.5046	36879.6	< LOD	29.0778
S37	0.233785	< LOQ	2.91424	6.48259	50.9533	227.407	< LOQ	< LOQ	76.3944	0.115511	< LOQ	< LOQ	< LOQ	0.351356	< LOQ	< LOQ	< LOQ	< LOQ	138.343	34.7829	2.13772	103.234	2.4133	1.97742	10.4554	7.5126	114.104	47.9595	137.537	13185.6	189.847	954.854	3.28804	44.12	20.1189	2.04109	1036.08	9726.62	364.49	20.3965	25.6031	1417.69	11.8129	65.9923	247.055	9.77908	40838.3	< LOD	15.6293
S38	0.00709826	< LOQ	0.119394	0.124463	6.27258	10.6514	0.340407	0.0507445	22.9892	< LOQ	< LOQ	< LOQ	< LOQ	< LOQ	< LOQ	< LOQ	< LOQ	< LOQ	4.59855	11.811	0.0533526	4.8481	0.152897	0.156744	18.9909	0.553731	11.7246	38.9093	207.564	7848.26	62.1542	13.0949	8.51136	39.1122	144.743	46.1594	495.089	4625.68	260.188	334.931	17.9044	1549.48	6.10963	11.2746	29.0148	37.7562	14651.4	< LOD	7.04332
S39	0.0974894	< LOQ	3.40614	14.2547	38.7058	10.9686	< LOQ	0.458059	138.451	0.0587938	0.153032	< LOQ	< LOQ	0.20138	< LOQ	< LOQ	< LOQ	< LOQ	88.6488	77.8609	11.2019	120.892	7.89199	10.8919	13.2429	2.69312	427.711	108.436	63.5982	6565.75	95.8554	338.999	5.96213	345.335	5.2701	11.6396	2345.29	21688.2	30.7617	10.4657	43.7739	4.24175	127.811	30.8516	126.989	15.8259	27191.7	< LOD	20.2273
S40	0.42986	7.87385	2.20519	4.04561	25.2064	380.932	1.10896	0.932883	90.26	0.157908	0.30666	< LOQ	< LOQ	< LOQ	< LOQ	< LOQ	< LOQ	< LOQ	145.964	22.7008	2.28086	270.272	14.406	16.0733	35.8681	9.06292	96.7071	88.6564	11.7391	13296.8	101.14	218.071	4.39005	427.475	107.156	9.78345	553.172	5893.12	75.6178	229.762	38.9277	102.835	14.1438	43.7891	226.924	28.4583	33826.8	< LOD	21.8388
S41	0.245799	< LOQ	1.64273	1.25722	18.4272	218.935	< LOQ	0.518347	380.776	0.0702845	0.168879	< LOQ	< LOQ	0.209609	< LOQ	< LOQ	< LOQ	< LOQ	94.8853	45.8579	3.20639	211.7	7.51274	9.95776	52.093	5.04275	324.262	49.6032	48.9361	7514.37	163.458	468.377	5.81959	285.484	13.0909	< LOD	1457.67	13516.2	203.167	85.561	60.8433	72.4857	33.6621	25.0556	113.292	11.3605	25431.1	< LOD	22.6007
S42	0.226912	< LOQ	1.48711	3.46321	17.2091	174.299	0.246506	0.611236	134.621	0.0766782	0.197496	< LOQ	< LOQ	0.244908	< LOQ	< LOQ	< LOQ	< LOQ	292.352	18.6885	5.24057	2392.37	11.1836	13.6648	73.091	7.11122	253.567	33.0649	21.0276	6185.86	76.2901	673.776	1.70942	731.295	< LOD	< LOD	526.023	5370.85	223.698	34.5125	60.4636	637.442	23.3158	55.0263	148.026	17.6461	12929.1	< LOD	27.0802
S43	0.270338	< LOQ	0.56996	5.17138	26.4457	950.674	6.17669	0.335695	171.696	< LOQ	< LOQ	< LOQ	< LOQ	0.780403	< LOQ	< LOQ	< LOQ	< LOQ	48.4272	226.486	1.17768	128.185	7.1505	< LOQ	246.737	8.65911	124.662	63.2433	< LOD	1272.85	5.64382	9.61969	9.11401	5.65445	< LOD	< LOD	85.1335	1165.18	5.88454	40.5674	10.0737	4.01228	8.1352	12.8006	38.2243	10.5351	1846.65	< LOD	4.08427
S44	0.317241	< LOQ	4.1165	28.252	57.4092	189.903	< LOQ	0.700684	63.3876	0.0913829	0.222689	< LOQ	< LOQ	0.294675	< LOQ	0.0568092	< LOQ	< LOQ	164.251	24.3574	15.8686	690.963	17.2705	9.88173	29.8169	6.38432	137.841	106.946	63.9757	7452.14	144.103	638.41	5.07165	5299.36	< LOD	125.34	506.388	4934.15	279.952	161.14	31.468	341.313	125.415	47.9855	195.851	219.415	23120.6	< LOD	23.5395
S45	0.236894	< LOQ	0.759245	4.0672	11.4253	406.825	2.69306	0.623291	94.104	0.0987589	0.194848	< LOQ	< LOQ	0.244033	< LOQ	< LOQ	< LOQ	< LOQ	118.495	49.3518	3.43371	126.395	6.96984	11.5498	6.88752	5.18009	264.909	66.2682	403.042	9495.45	545.725	4462.12	23.6575	34.0743	598.016	< LOD	1751.66	16066.4	30.074	11.2388	27.1427	1.40561	40.1693	34.8471	431.501	7.82797	27540.2	< LOD	11.3733
S46	0.471597	< LOQ	3.35715	43.3651	36.0609	392.187	< LOQ	0.431621	27.9921	0.0570381	0.13996	< LOQ	< LOQ	0.1814	< LOQ	0.326099	< LOQ	< LOQ	116.762	193.417	99.1267	45.4377	14.0939	21.6316	< LOQ	3.1148	996.687	15.2374	9.07625	12042.5	79.5	130.539	2.42084	801.324	2.0089	17.7026	6965.84	60851.6	32.0437	8.13054	14.6734	5.02647	1401.81	< LOD	116.805	80.8702	22740.2	< LOD	46.0596
S47	0.00415731	< LOQ	0.154409	0.132174	1.77094	63.7839	0.382272	< LOQ	5.16388	< LOQ	< LOQ	< LOQ	< LOQ	< LOQ	< LOQ	< LOQ	< LOQ	< LOQ	3.92874	32.6691	0.542854	8.0286	0.864793	1.1818	12.8234	0.262311	27.6428	184.364	648.184	6923.49	17.7726	< LOD	4.76032	38.4397	114.929	52.8969	1299.06	10842.1	53.3136	148.778	11.0755	8154.77	197.883	100.639	40.6729	69.1461	11604.3	< LOD	< LOD
S48	0.00990664	< LOQ	0.120171	0.0168031	1.97866	77.5406	0.882567	< LOQ	3.45409	< LOQ	< LOQ	< LOQ	< LOQ	< LOQ	< LOQ	< LOQ	0.00502834	< LOQ	4.29618	31.8989	0.445003	3.21082	1.61245	1.82808	8.61211	0.190798	24.8689	76.9843	1260.2	4657.5	44.1671	< LOD	6.42241	22.2862	30.6434	34.722	1059.58	8403.35	347.003	31.8835	6.9978	5978.93	98.7221	23.0841	< LOD	41.3168	11232.4	< LOD	1.97044
S49	0.00666635	< LOQ	0.0202805	0.0446834	0.760356	236.997	0.50599	< LOQ	8.44548	< LOQ	< LOQ	< LOQ	< LOQ	< LOQ	< LOQ	< LOQ	< LOQ	< LOQ	12.862	68.4842	0.597793	100.132	0.436417	0.564698	17.6403	0.561803	61.0247	60.9535	956.959	8858.15	58.5717	< LOD	17.2819	53.525	40.4497	78.0799	1321.03	10499.3	282.693	19.7844	128.216	< LOD	90.6003	66.1748	39.0362	49.6487	8049.87	< LOD	3.33575
S50	0.000693791	< LOQ	0.100238	0.580499	4.08517	10.7268	0.878243	< LOQ	3.61163	< LOQ	< LOQ	< LOQ	< LOQ	< LOQ	< LOQ	< LOQ	< LOQ	< LOQ	4.10629	12.7925	0.363891	4.63887	0.532147	0.499086	53.7483	0.320772	11.6785	210.634	278.346	3206.98	113.601	44.6459	< LOD	< LOD	< LOD	< LOD	< LOD	274.262	80.154	< LOD	< LOD	< LOD	85.1674	< LOD	80959.5	1525.5	1600.2	< LOD	213.039
S51	0.0056992	< LOQ	0.156683	0.151138	2.22624	73.8151	0.92824	< LOQ	1.35078	< LOQ	< LOQ	< LOQ	< LOQ	< LOQ	< LOQ	< LOQ	0.00673317	< LOQ	5.61256	24.314	0.263052	5.07263	0.799252	1.09205	97.6791	0.281261	22.1181	89.6869	16.5556	6054.73	46.4307	62.8508	19.4755	25.5696	13.673	25.7706	490.717	4136.93	12.0463	46.8183	16.005	< LOD	141.665	< LOD	< LOD	21.2657	11864.8	< LOD	< LOD
S52	0.226267	< LOQ	1.52191	20.6885	58.7009	950.964	< LOQ	< LOQ	14.4637	< LOQ	< LOQ	< LOQ	< LOQ	0.719292	< LOQ	< LOQ	< LOQ	< LOQ	82.0556	339.497	36.0138	49.5523	12.8792	7.03113	635.205	9.33591	187.216	33.3889	12.9244	2588.84	3.92196	26.8682	< LOD	1.53323	< LOD	< LOD	187.478	2317.23	17.0292	8.56585	4.0717	< LOD	262.88	< LOD	49.3647	53.4264	2074.02	< LOD	4.06718
S53	0.327265	< LOQ	0.324999	0.972224	19.5052	1799.4	11.4802	1.37077	8.69341	< LOQ	< LOQ	< LOQ	< LOQ	0.656778	< LOQ	< LOQ	< LOQ	< LOQ	40.0209	31.2841	< LOQ	39.1769	14.1326	1.31543	163.659	5.46762	23.1622	213.173	275.638	1015.8	3.47669	157.978	1.55059	< LOD	< LOD	< LOD	12.6464	164.498	2.68891	< LOD	4.09454	< LOD	< LOD	< LOD	269.151	6.95901	1436.37	< LOD	2.65822
S54	0.00233499	< LOQ	0.024109	0.0728752	1.11389	88.0357	1.79438	0.211438	19.9366	< LOQ	< LOQ	0.0323562	< LOQ	< LOQ	< LOQ	< LOQ	0.00576299	< LOQ	10.9537	64.1527	3.43601	51.4831	1.5188	1.6692	13.4172	0.242434	53.0911	56.5991	175.739	6524.03	87.468	19.4096	8.6713	29.2168	18.67	33.0292	893.864	6714.59	353.368	741.687	12.6446	< LOD	73.6973	< LOD	2.80831	40.4607	13271	< LOD	3.14161
S55	0.00511461	< LOQ	0.01314	0.0377918	1.29122	136.043	2.60369	0.311172	2.93749	< LOQ	< LOQ	0.074199	< LOQ	< LOQ	< LOQ	< LOQ	0.008982	< LOQ	4.87254	5.8721	0.0613882	4.54408	0.937823	1.09574	28.4224	0.343455	6.35217	152.288	3389.43	5786	37.8333	< LOD	7.62446	30.769	142.369	41.0466	185.282	1537.54	100.131	25.5999	95.0846	3.58295	22.0181	56.6409	84.1705	54.7468	12657.9	< LOD	0.913681
S56	0.0129277	< LOQ	0.066022	0.148825	3.90652	243.024	6.52452	< LOQ	53.6182	0.143599	< LOQ	1.07812	< LOQ	< LOQ	< LOQ	< LOQ	0.0119661	< LOQ	7.15523	27.7155	0.302223	6.67246	1.49325	1.818	19.4806	0.37929	24.0361	627.529	2113.46	5519.3	28.3836	< LOD	8.47644	2.15898	< LOD	24.6811	618.953	5065.55	88.2463	3558.78	35.68	8678.15	40.8951	< LOD	< LOD	79.0416	10672.8	< LOD	< LOD
S57	5.52859	< LOQ	9.62927	22.5766	146.168	1841.51	21.7746	6.76035	2477.06	0.35866	1.46536	14.6089	2.24158	0.985617	< LOQ	< LOQ	< LOQ	< LOQ	551.786	428.549	303.789	349.785	62.7485	69.9437	951.247	24.7517	2340.6	277.541	5146.54	42533.6	4164.81	13167.4	12.7064	1995.11	284.813	96.9248	12937.6	116502	332.727	1953.87	139.271	40401.9	3441.41	25.8034	1057.32	146.153	100284	< LOD	95.3514
S58	1.62453	< LOQ	2.91827	25.2782	52.8508	243.269	2.78854	1.71941	38.0506	0.0637094	0.169581	< LOQ	< LOQ	< LOQ	< LOQ	< LOQ	< LOQ	< LOQ	93.5086	149.237	54.4717	85.4221	6.93848	4.53397	13.093	2.47223	597.334	45.6354	9.32272	6546.5	70.448	99.6438	1.45782	5624.09	40.66	295.664	2983.22	28152.6	< LOD	4.02575	24.8181	< LOD	636.718	16.7084	123.204	42.5087	29799.4	< LOD	18.354
S59	0.0521329	< LOQ	0.0674107	0.792678	2.9657	25.6106	2.53954	< LOQ	5.32284	< LOQ	< LOQ	0.026125	< LOQ	< LOQ	< LOQ	< LOQ	< LOQ	< LOQ	3.59081	7.21989	1.24209	3.10301	1.03054	1.25035	7.65253	0.224641	8.71642	33.5309	73.5572	4110.31	28.6199	< LOD	3.15159	< LOD	441.917	23.4489	260.504	1944.96	162.464	35.7743	305.073	< LOD	388.49	28.0648	< LOD	66.2633	9894.9	< LOD	3.96414
S60	0.00385488	< LOQ	0.0303613	0.501621	2.97049	60.04	1.02534	0.0322465	32.8889	< LOQ	< LOQ	0.0348563	< LOQ	< LOQ	< LOQ	< LOQ	< LOQ	< LOQ	14.1258	45.284	0.60234	147.867	0.484959	0.561791	8.60439	0.320888	36.4674	68.9937	253.572	4169.92	28.4237	< LOD	< LOD	14.6192	6.71911	9.99053	371.1	2892.14	163.857	27.5093	33.2522	2234.67	43.3711	184.316	6.79439	30.5992	4423.25	< LOD	< LOD
S61	0.0121732	< LOQ	0.46954	0.979044	34.4843	733.173	16.8028	0.195678	178.494	< LOQ	< LOQ	2.60181	< LOQ	< LOQ	< LOQ	< LOQ	< LOQ	< LOQ	45.9942	276.385	3.43412	51.6522	7.12378	11.9864	86.2617	2.27643	224.386	156.201	1770.31	44204.1	320.207	< LOD	86.2013	162.357	140.185	130.428	6158.08	54038.4	1875.89	2606.94	134.991	1230.57	901.215	1588.16	< LOD	446.076	131656	< LOD	< LOD
S62	< LOQ	< LOQ	0.0499586	0.225269	2.23388	78.3153	0.262175	< LOQ	3.19035	< LOQ	< LOQ	< LOQ	< LOQ	< LOQ	< LOQ	< LOQ	< LOQ	< LOQ	4.22095	11.6777	0.0509631	4.64135	0.297216	0.363921	7.18341	0.379361	12.191	34.249	958.081	5989.23	42.8442	< LOD	9.12496	17.003	213.792	25.9376	370.255	3207.33	319.571	12.8306	9.7679	5.716	< LOD	19.5388	33.9577	23.5253	11956.6	< LOD	< LOD
S63	0.0138156	< LOQ	0.0669893	0.64451	3.25679	19.4481	1.03395	0.0304512	19.5558	0.0457897	< LOQ	0.449951	< LOQ	< LOQ	< LOQ	< LOQ	0.00728342	< LOQ	6.4307	24.0639	4.86554	3.88237	2.11508	2.11112	8.38219	0.186458	23.3705	71.0407	1106.93	7342.01	32.947	3.41973	2.67182	14.4637	724.612	87.0233	674.303	5718.66	125.104	302.542	115.088	90.7584	1230.55	41.6468	< LOD	245.58	10547	< LOD	3.06051
S64	1.97576	< LOQ	1.44285	5.31828	62.7069	1147.61	5.62751	< LOQ	27.8469	< LOQ	< LOQ	< LOQ	< LOQ	0.354615	< LOQ	< LOQ	< LOQ	< LOQ	48.8614	644.139	114.376	22.8811	40.7976	46.0766	75.7192	4.13316	311.299	36.4025	227.149	950.038	3.78171	485.286	< LOD	3.88413	18.9516	< LOD	203.108	2371.14	99.2076	2.32681	1.33156	< LOD	482.332	4.9215	554.005	33.1601	1147.97	< LOD	52.2374
S65	< LOQ	< LOQ	0.0655122	0.0825582	3.93036	15.3601	1.53538	0.0399672	1.38111	< LOQ	< LOQ	< LOQ	< LOQ	< LOQ	< LOQ	< LOQ	< LOQ	< LOQ	5.03934	45.0315	0.414212	4.18105	0.634043	0.648929	8.62397	0.280849	33.8422	693.514	1075.73	6129.55	17.9865	4.55525	6.43353	16.6718	470.92	40.2377	1329.59	10990.8	114.681	< LOD	53.6098	167.914	116.16	17.8392	< LOD	50.2193	11545	< LOD	2.37716
S66	0.235094	< LOQ	1.39754	5.71945	44.6202	196.431	25.6852	< LOQ	12.1712	0.0207042	< LOQ	< LOQ	< LOQ	0.551538	< LOQ	< LOQ	< LOQ	< LOQ	51.9494	60.2455	4.61373	32.9152	9.96719	22.6381	286.662	4.61181	36.2906	5.6986	225.319	976.805	1.79109	349.461	< LOD	5.80259	23.0674	< LOD	21.9637	236.058	37.4131	9.97942	9.16854	53.8237	12.481	< LOD	539.766	12.0228	1513.09	< LOD	5.36169
S67	0.516758	< LOQ	0.863561	5.09256	30.7474	1180.56	< LOQ	< LOQ	21.4955	< LOQ	< LOQ	< LOQ	< LOQ	1.80249	< LOQ	< LOQ	< LOQ	< LOQ	87.148	330.762	2.56262	187.93	15.0387	< LOQ	120.554	10.5362	169.171	220.889	< LOD	2814.95	34.8856	10.6186	< LOD	12.0821	< LOD	< LOD	171.514	2703.77	10.9777	8.1033	< LOD	105.062	14.5636	18.3001	295.875	< LOD	1604.71	< LOD	12.5493
S68	0.76389	< LOQ	1.14406	7.93417	32.8717	861.281	13.1781	6.15768	59.0816	< LOQ	< LOQ	< LOQ	< LOQ	1.05902	< LOQ	< LOQ	< LOQ	< LOQ	55.4101	200.52	17.2114	37.3878	2.71213	2.10808	266.847	9.0271	124.807	195.469	8.16518	1614.5	18.4863	21.6409	< LOD	97.4872	34.9354	< LOD	109.043	1285.75	68.2393	21.3869	< LOD	396.902	115.59	16.4796	97.3659	25.7617	1326.06	< LOD	8.61386
S69	0.00923519	< LOQ	0.0196193	0.14336	2.59551	15.966	0.69796	< LOQ	1.76076	< LOQ	< LOQ	< LOQ	< LOQ	< LOQ	< LOQ	< LOQ	< LOQ	< LOQ	4.64099	11.4535	0.123317	6.16865	0.59356	0.681955	8.63266	0.328524	10.1296	295.613	39.3076	5228.99	16.2725	1.84883	5.17735	26.3036	34.1724	43.2537	340.036	2865.28	46.4238	5.51786	58.2743	1276.62	30.2071	27.8563	< LOD	15.0818	7991.9	< LOD	< LOD
S70	0.404485	< LOQ	3.1981	8.58177	75.0301	301.041	< LOQ	< LOQ	229.152	< LOQ	< LOQ	< LOQ	< LOQ	0.967172	< LOQ	< LOQ	< LOQ	< LOQ	114.519	795.321	59.334	125.042	15.731	5.71651	300.502	7.08544	406.808	98.386	6.69603	2205.88	3.27424	19.7135	< LOD	971.21	22.7633	13.846	271.442	3095.97	9.32261	71.9551	< LOD	633.259	281.715	12.0959	61.946	35.4973	1292.31	< LOD	15.8449
S71	< LOQ	< LOQ	1.78145	7.66396	46.465	702.018	< LOQ	< LOQ	47.5247	< LOQ	< LOQ	< LOQ	< LOQ	2.22962	< LOQ	< LOQ	< LOQ	< LOQ	33.6042	418.487	20.5656	32.4317	1.11843	< LOQ	406.452	12.4388	184.449	94.211	< LOD	1215.66	11.2897	6.1158	< LOD	592.964	< LOD	< LOD	270.73	2618.02	7.24382	15.1	< LOD	28.8721	141.954	< LOD	130.033	5.98577	1402.04	< LOD	10.745
S72	0.262783	< LOQ	0.687328	4.27679	29.37	311.571	< LOQ	< LOQ	35.5568	< LOQ	< LOQ	< LOQ	< LOQ	0.644001	< LOQ	< LOQ	< LOQ	< LOQ	40.4919	96.0223	< LOQ	48.7646	18.5058	6.81355	79.9792	3.16075	45.0502	309.337	31.2524	678.415	42.0325	28.0151	< LOD	< LOD	< LOD	< LOD	25.6291	344.338	60.4088	5.1575	6.42985	9.87046	< LOD	< LOD	85.5405	3.27591	1080.66	< LOD	10.2312
S73	0.379383	< LOQ	1.51111	3.52391	50.5813	843.322	34.034	< LOQ	52.3432	< LOQ	< LOQ	< LOQ	< LOQ	0.357453	< LOQ	< LOQ	< LOQ	< LOQ	68.3709	530.502	34.8936	115.498	18.4202	22.5845	145.36	7.87752	241.26	66.4281	28.6121	1246.79	36.7812	32.5754	1.51146	3.16036	3.24247	< LOD	161.317	1659.81	182.622	5.19803	6.75984	35.8388	159.052	10.8746	51.3423	14.6649	1106.53	< LOD	2.51745
S74	0.303849	< LOQ	1.96921	1.23488	2828.64	654.037	14.7897	0.791471	35.1432	< LOQ	< LOQ	< LOQ	< LOQ	0.304958	< LOQ	< LOQ	< LOQ	< LOQ	71.4388	717.699	147.287	29.9914	26.8705	30.9897	143.816	8.16585	372.661	162.607	46.0841	1790.35	58.4764	49.4681	< LOD	3.10016	17.0896	< LOD	294.367	3601.59	43.6313	2.00892	9.31485	113.211	871.317	< LOD	95.8968	67.6117	1339.39	< LOD	1.25477
S75	0.00591852	< LOQ	0.0329565	0.0498858	1.6163	101.768	0.378346	< LOQ	3.42847	< LOQ	< LOQ	< LOQ	< LOQ	< LOQ	< LOQ	< LOQ	< LOQ	< LOQ	4.14892	1.72188	0.0533402	2.8641	0.854117	0.987596	25.1926	0.561937	3.09308	29.9338	1115.31	13282.7	100.362	< LOD	7.98542	27.9901	242.378	58.7313	157.146	1668.5	708.788	118.172	52.2749	283.743	17.3588	30.1704	< LOD	53.0381	18116.3	< LOD	< LOD
S76	1.12518	< LOQ	0.722322	3.14944	1287.24	2319.12	< LOQ	< LOQ	40.3903	< LOQ	< LOQ	< LOQ	< LOQ	0.938958	< LOQ	< LOQ	< LOQ	< LOQ	49.2125	308.451	20.6622	29.7933	24.2012	28.2809	163.372	6.20211	158.702	59.593	184.858	2225.33	439.323	419.452	< LOD	< LOD	< LOD	< LOD	240.397	3062.74	344.265	80.0986	< LOD	< LOD	216.15	7.35191	455.74	54.1307	1365.58	< LOD	17.5935
S77	0.0137025	< LOQ	0.0495219	0.0525437	1.4637	248.353	0.177181	< LOQ	16.9781	< LOQ	< LOQ	0.62004	< LOQ	< LOQ	< LOQ	< LOQ	< LOQ	< LOQ	4.47186	12.0585	0.24178	4.65878	1.34739	1.18522	24.2785	0.496307	12.2665	102.214	1430.47	10818.3	128.402	< LOD	13.2774	19.7403	30.1484	35.5362	702.095	6009.8	640.594	1339.07	74.8679	772.981	114.123	43.4484	58.5809	50.7611	12302	< LOD	5.99159
S78	0.354265	< LOQ	5.04879	10.4264	43.9702	8160.99	< LOQ	0.581619	171.927	< LOQ	< LOQ	< LOQ	< LOQ	1.74822	< LOQ	< LOQ	< LOQ	< LOQ	23.2145	47.7956	1.12755	74.8621	14.59	2.38612	422.608	< LOQ	37.5865	42.2294	102.886	774.591	102.016	165.801	< LOD	1389.91	10.3071	11.7369	42.3135	357.721	256.815	107.533	< LOD	< LOD	< LOD	14.4777	870.189	< LOD	1874.96	< LOD	12.0409
S79	0.0299862	< LOQ	0.0684636	0.103155	2.495	19.1895	1.95819	< LOQ	1.68924	< LOQ	< LOQ	< LOQ	< LOQ	< LOQ	< LOQ	< LOQ	< LOQ	< LOQ	7.13384	42.6296	0.217315	5.62366	0.9323	0.918657	11.9671	0.589377	36.335	167.857	56.2714	17581.8	35.3358	< LOD	11.7717	< LOD	57.0051	10.9846	2741.67	22303.3	61.3375	30.7366	14.4459	16.6214	69.1814	159.491	< LOD	37.755	15003.5	< LOD	< LOD
S80	0.0175388	< LOQ	0.08093	0.090151	2.64666	27.7998	1.12589	< LOQ	15.0447	< LOQ	< LOQ	< LOQ	< LOQ	< LOQ	< LOQ	< LOQ	< LOQ	< LOQ	7.06043	10.3484	0.473789	5.18153	0.812345	0.627785	11.7529	0.613388	10.05	128.977	12.4063	16489.3	31.8832	< LOD	< LOD	21.1624	< LOD	< LOD	678.296	5833.55	26.0551	862.293	5.38781	31.2636	210.495	167.986	< LOD	185.978	13085.5	< LOD	< LOD
S81	< LOQ	< LOQ	1.04841	3.49523	54.1119	590.302	13.4286	1.18384	109.938	1.01752	< LOQ	6.75455	< LOQ	1.71344	< LOQ	< LOQ	< LOQ	< LOQ	99.1491	165.178	2.89261	79.5097	18.6495	2.25812	< LOQ	10.7401	102.692	128.434	26.373	3597.1	77.3358	116.052	< LOD	< LOD	< LOD	< LOD	101.638	1139.3	425.351	296.631	< LOD	< LOD	26.4944	< LOD	231.854	35.3161	1598.76	< LOD	31.7443
S82	< LOQ	< LOQ	2.07956	4.65442	71.6306	129.063	14.8589	< LOQ	12.2254	< LOQ	< LOQ	< LOQ	< LOQ	0.0448344	< LOQ	< LOQ	< LOQ	< LOQ	74.3988	73.2545	4.66484	34.4902	12.2703	2.65122	< LOQ	9.78427	40.1677	31.5241	9.79326	1342.77	13.7965	12.2836	< LOD	284.991	< LOD	7.69929	22.5827	268.092	78.9864	< LOD	4.1807	< LOD	17.0215	7.85512	32.31	28.6078	994.783	< LOD	5.51433
S83	< LOQ	< LOQ	0.111974	0.149827	1.21946	41.2	1.37553	< LOQ	1.57382	< LOQ	< LOQ	< LOQ	< LOQ	< LOQ	< LOQ	< LOQ	< LOQ	< LOQ	4.91244	29.2437	0.524993	2.97439	2.64831	4.03817	19.354	0.407076	24.7359	26.4992	< LOD	6481.31	29.2681	4.40571	7.87964	47.3159	9.63126	56.6678	1002.33	8691.65	26.7651	323.983	10.917	< LOD	139.182	183.477	< LOD	63.1978	11234.1	< LOD	< LOD
S84	0.0966595	< LOQ	1.18561	5.83692	16.3338	382.097	23.6513	< LOQ	73.686	0.0550735	< LOQ	< LOQ	< LOQ	0.49017	< LOQ	< LOQ	< LOQ	< LOQ	70.1566	397.094	6.98789	50.808	29.8719	52.5688	106.838	12.4419	158.754	78.5874	18.5291	2089.75	59.5352	31.3816	< LOD	5.89427	< LOD	< LOD	178.928	2186.26	56.9461	99.0424	2.33231	< LOD	71.7338	25.6908	35.2247	24.9783	1960.99	< LOD	12.3793
S85	0.074875	< LOQ	2.06113	4.21563	27.004	578.882	54.0137	< LOQ	84.5931	< LOQ	< LOQ	< LOQ	< LOQ	0.125071	< LOQ	< LOQ	< LOQ	< LOQ	73.3082	388.08	2.98005	55.3424	< LOQ	17.1837	320.306	12.5468	190.293	2.94103	12.7682	690.174	6.09532	< LOD	1.99883	386.709	< LOD	3.91449	61.2129	664.294	16.0872	15.2018	< LOD	< LOD	2.65059	< LOD	12.8846	6.49525	731.186	< LOD	3.04482
S86	0.000990327	< LOQ	0.175995	0.860181	2.72068	15.202	0.912938	< LOQ	2.6831	< LOQ	< LOQ	< LOQ	< LOQ	< LOQ	< LOQ	< LOQ	< LOQ	< LOQ	8.33123	73.2328	4.10613	3.2847	1.42213	1.86083	6.17145	0.329231	59.63	68.2871	173.199	8434.42	17.1519	3.49918	6.47919	29.5164	6.54774	37.1327	1794.05	15529.4	115.789	64.2174	26.6141	< LOD	846.534	103.96	< LOD	148.223	11696.1	< LOD	4.27472
S87	0.00424926	< LOQ	0.155962	0.204621	3.01348	119.127	0.720948	0.281663	2.1855	< LOQ	< LOQ	< LOQ	< LOQ	< LOQ	< LOQ	< LOQ	< LOQ	< LOQ	5.47044	5.39757	0.30053	4.75999	0.915363	0.95881	10.0234	0.11535	6.31176	171.801	1728.16	3529.03	39.9713	< LOD	5.61862	15.9109	7.70272	13.1658	110.847	931.164	88.5687	4.94424	18.1207	27.1859	47.1833	18.691	< LOD	21.3871	7621.3	< LOD	< LOD
S88	< LOQ	< LOQ	0.114922	0.134601	0.130291	97.3266	0.192286	0.0244062	58.0785	0.328699	< LOQ	0.194597	< LOQ	0.0187068	< LOQ	0.0460367	0.0121397	< LOQ	27.0893	5.62406	0.16917	644.28	0.0207753	1.98632	17.2099	22.2975	7.14911	121.267	26.1758	58717.7	3178.18	31081.7	10.49	9.52436	170.205	< LOD	2632.7	20133.3	33.6439	8.66015	20.4172	31245.9	25.6983	33.3997	2621.62	62.2645	33141.7	< LOD	< LOD
S89	< LOQ	< LOQ	0.117446	0.109523	0.171474	131.665	0.271442	0.0344364	33.7054	0.16295	< LOQ	0.144493	< LOQ	< LOQ	0.0419171	0.0504481	0.0605006	0.0169535	27.2122	12.4966	4.51683	1412.26	0.0502208	2.92982	13.0211	15.4658	15.2076	74.7866	7.11695	33747.4	1332.38	2471.16	15.3776	15.1992	80.3315	1.87005	4054.87	30465	< LOD	183.8	8.96721	109.23	450.907	277.145	1706.09	57.5624	27814.2	< LOD	< LOD
S90	0.709169	< LOQ	3.88615	15.778	74.8511	607.989	< LOQ	< LOQ	22.2208	< LOQ	< LOQ	< LOQ	< LOQ	0.733479	< LOQ	< LOQ	< LOQ	< LOQ	77.8844	119.188	10.1601	131.83	< LOQ	< LOQ	< LOQ	18.0309	71.7494	17.6441	110.1	644.211	65.6197	84.3841	< LOD	100.021	< LOD	< LOD	18.4081	252.005	195.397	< LOD	< LOD	< LOD	12.7075	< LOD	360.168	< LOD	611.388	< LOD	13.7354
S91	0.0109169	< LOQ	0.0901936	0.121857	1.7623	142.056	3.03506	< LOQ	8.04426	< LOQ	< LOQ	0.064465	< LOQ	< LOQ	< LOQ	< LOQ	< LOQ	< LOQ	7.03374	14.0939	0.0327848	14.0866	0.820051	0.83807	15.0793	0.736181	14.9758	367.497	3116.96	9215.99	20.0883	< LOD	15.0369	8.78479	44.6174	16.5254	428.416	4157.45	67.322	250.738	63.5885	< LOD	3.93027	51.7461	< LOD	25.0297	14405.4	< LOD	< LOD
S92	< LOQ	< LOQ	1.77529	8.00318	28.4049	2835.55	< LOQ	2.90702	62.5715	0.471956	< LOQ	< LOQ	< LOQ	1.83631	< LOQ	< LOQ	< LOQ	< LOQ	127.51	224.525	< LOQ	841.663	24.0748	4.60738	109.601	13.798	127.067	242.152	19.9011	2278.49	51.6404	25.5884	< LOD	7.34331	< LOD	< LOD	59.7513	903.477	27.27	24.0672	15.4743	< LOD	< LOD	4.14639	94.5204	< LOD	1334.83	< LOD	4.9926
S93	< LOQ	< LOQ	0.0541515	0.105992	0.031787	159.937	< LOQ	0.0391884	221.574	0.168649	< LOQ	0.177974	< LOQ	0.0241204	0.0159009	0.240089	0.0189432	< LOQ	13.048	0.670088	< LOQ	377.67	0.0137326	1.32802	10.6579	16.1911	0.813922	379.117	787.452	46601	2655.01	5395.64	21.1999	57.4906	127.346	26.4181	715.899	5467.97	105.07	192.271	53.9556	< LOD	17.8447	464.102	956.972	90.0997	53037.6	< LOD	< LOD
S94	< LOQ	< LOQ	0.0244129	0.133458	0.0528406	232.41	0.243414	0.0526251	699.087	0.0998941	< LOQ	0.506011	< LOQ	0.0263447	< LOQ	0.124678	0.0251592	< LOQ	19.3241	2.95678	< LOQ	414.934	0.00981475	1.00912	117.313	10.2645	3.63043	449.567	1705.44	18740.3	3608.27	9826.17	31.9673	32.3877	72.1152	46.2353	1786.26	11854	283.646	1353.83	53.9636	11.1029	19.7879	174.43	1435.76	89.2983	37612.9	< LOD	< LOD
S95	0.444253	< LOQ	2.04141	9.32141	60.4366	4448.91	1.32804	< LOQ	28.3285	1.87172	< LOQ	< LOQ	< LOQ	1.17628	< LOQ	< LOQ	< LOQ	< LOQ	49.0541	31.6072	< LOQ	96.339	31.841	11.2252	753.819	16.9581	29.494	69.1882	119.507	2236.4	148.559	164.709	< LOD	9.42641	5.59045	< LOD	23.2528	264.548	269.67	11.6558	10.7073	< LOD	< LOD	< LOD	250.116	11.3282	2691.54	< LOD	19.4844
S96	0.790317	< LOQ	1.69789	11.1123	51.7483	426.996	9.46475	< LOQ	209.85	< LOQ	< LOQ	11.7493	< LOQ	0.0338952	< LOQ	< LOQ	< LOQ	< LOQ	86.1458	504.795	101.574	58.5113	< LOQ	< LOQ	< LOQ	8.16023	286.402	52.2048	2.68266	305.212	14.4675	16.2133	< LOD	< LOD	< LOD	< LOD	33.3886	361.311	4.44557	61.1437	1.08488	< LOD	91.2587	2.85688	4.16298	8.58007	323.888	< LOD	6.01079
S97	< LOQ	< LOQ	0.0329328	0.0955319	0.302979	82.303	0.146473	0.0357255	9.95566	0.0726178	< LOQ	0.0733095	< LOQ	0.0181707	< LOQ	0.0271869	0.0143885	< LOQ	13.241	1.78714	0.397512	885.339	0.0376206	1.34322	5.83923	12.6036	2.2495	220.187	319.896	26448.3	1928.89	4392.42	63.9085	82.7636	1266.23	252.89	670.746	5245.92	78.9158	41.6364	38.7966	1.52111	60.5094	233.343	470.432	216.112	28130.4	< LOD	< LOD
S98	0.00437852	< LOQ	0.00860912	0.0930572	0.288881	52.8544	0.0222018	0.0323171	142.199	0.0420345	< LOQ	0.032195	< LOQ	0.0112068	< LOQ	0.0310365	0.0184558	0.0367644	10.0981	12.6926	24.9861	304.739	0.0134923	1.38452	7.84703	7.62942	17.3833	252.955	105.512	27108.3	1563.56	3809.99	44.4524	21.4307	108.134	31.2745	4669.08	33593.2	62.1973	46.5916	20.2625	36.9172	2826.41	12.4504	137.933	356.492	29293.4	< LOD	< LOD
S99	0.0119737	< LOQ	0.147253	0.108313	3.76663	252.986	2.00687	0.0443641	14.6117	< LOQ	< LOQ	0.0155074	< LOQ	< LOQ	< LOQ	< LOQ	0.00867341	< LOQ	7.56411	17.1098	0.450269	4.80588	0.50123	1.03199	35.0394	0.230745	15.5698	232.962	1161.47	6301.49	76.7681	7.08783	13.1341	20.6092	68.5878	27.6695	357.688	3254.22	398.583	150.072	79.5202	200.938	72.8726	43.4411	23.3739	103.282	10027.4	< LOD	< LOD
S100	0.669916	< LOQ	1.98313	21.1856	71.2922	754.304	1.13328	< LOQ	36.5753	< LOQ	< LOQ	< LOQ	< LOQ	0.844186	< LOQ	< LOQ	< LOQ	< LOQ	135.784	431.454	12.1811	90.7698	90.5904	21.6886	1167.44	< LOQ	233.494	100.645	180.535	2590.51	227.736	208.217	< LOD	3.49733	< LOD	< LOD	156.698	2070	82.3515	3.85229	3.33492	< LOD	52.8448	< LOD	187.884	41.8898	1174.49	< LOD	77.821
S101	1.58968	< LOQ	1.34902	16.2201	83.5658	5717.09	43.4361	< LOQ	111.983	0.934704	< LOQ	< LOQ	< LOQ	1.0851	< LOQ	< LOQ	< LOQ	< LOQ	110.875	161.935	5.66072	370.373	24.6951	25.0072	334.744	7.48171	69.095	< LOD	334.997	2054.09	316.02	293.779	< LOD	< LOD	< LOD	< LOD	43.2197	584.113	205.638	< LOD	< LOD	< LOD	18.9472	< LOD	1349.85	35.7628	1186.18	< LOD	20.2325
S102	< LOQ	< LOQ	0.0430692	0.131081	0.262828	52.8127	0.289759	0.052255	12.9193	0.0436303	< LOQ	0.0631952	< LOQ	< LOQ	< LOQ	< LOQ	< LOQ	< LOQ	24.1697	14.051	17.1866	458.342	0.0342724	2.37773	7.77677	12.3323	16.8873	66.7529	1771.58	56581.7	2983.75	6656.35	10.4506	21.4538	35.1176	12.4937	6749.59	48995.9	32.0357	< LOD	13.8241	85.9374	2546.67	11.6961	1012.66	354.235	36841.4	< LOD	< LOD
S103	< LOQ	< LOQ	0.0192284	0.110813	0.237739	21.4958	< LOQ	0.0366708	119.002	0.0688874	< LOQ	0.0230649	< LOQ	0.0186549	< LOQ	0.0461715	< LOQ	< LOQ	15.8293	6.48362	0.409478	395.854	< LOQ	0.799245	4.68066	9.34364	7.82391	86.5902	615.774	33903.4	711.924	2670.42	< LOD	282.203	40.0597	4.01997	4079	31318.5	< LOD	35.0556	37.1158	550.19	93.5861	3.18416	989.916	126.845	35402.3	< LOD	< LOD
S104	3.97404	< LOQ	6.41688	24.9103	130.597	870.259	9.13119	< LOQ	60.0523	< LOQ	< LOQ	< LOQ	< LOQ	0.233274	< LOQ	< LOQ	< LOQ	< LOQ	120.238	322.478	13.4701	84.5236	17.3644	< LOQ	52.6679	30.0962	163.397	42.7284	228.779	404.448	73.6052	164.459	< LOD	< LOD	< LOD	< LOD	21.2956	236.012	27.4149	< LOD	< LOD	< LOD	10.8847	< LOD	158.199	5.02644	346.455	< LOD	10.7878
S105	< LOQ	< LOQ	6.00636	2.74755	17.2929	534.195	0.48052	< LOQ	183.147	< LOQ	< LOQ	< LOQ	< LOQ	1.19796	< LOQ	< LOQ	< LOQ	< LOQ	62.6626	177.194	< LOQ	84.7407	33.5001	< LOQ	2423.63	17.5348	115.983	32.8382	22.0288	1152.32	21.151	12.7467	< LOD	< LOD	< LOD	< LOD	54.7877	658.284	226.053	139.97	< LOD	15.4576	4.24457	3.14476	31.078	3.43499	766.759	3.9253	6.75605
S106	< LOQ	< LOQ	0.0174756	0.126778	0.064705	69.6322	0.437828	0.044372	195.596	0.0472101	< LOQ	0.114925	< LOQ	0.0243824	< LOQ	0.0442088	0.0096756	< LOQ	22.9491	2.16652	0.0894831	696.951	< LOQ	2.02719	16.733	35.2551	2.81052	301.105	452.402	24363.9	1078.2	1391.58	37.3614	211.558	870.589	226.094	967.735	7499.32	302.692	26.6435	83.1389	20070.1	26.2574	47.6887	833.958	137.873	45521.1	< LOD	6.28953
S107	< LOQ	< LOQ	0.0603019	0.14267	0.0816981	73.7898	0.574117	0.0529635	1131.2	0.0798043	< LOQ	0.0745309	< LOQ	0.0151539	< LOQ	0.0542475	0.0106522	< LOQ	39.6437	32.2731	27.1517	567.335	< LOQ	2.81133	16.4407	51.1966	40.4048	228.111	183.975	22496	746.151	891.147	38.6877	336.204	145.51	62.7662	11195.7	81229.8	217.641	71.4337	129.503	9.32584	3307.05	72.4584	641.234	244.158	40935.5	< LOD	< LOD
S108	< LOQ	< LOQ	0.0370661	0.0784846	< LOQ	53.5583	< LOQ	0.0251329	122.473	< LOQ	< LOQ	0.0509849	< LOQ	0.0434885	< LOQ	0.0924562	0.0185774	< LOQ	26.6819	24.897	14.4159	1183.07	< LOQ	2.46594	11.8679	38.3434	31.1237	128.861	613.427	65577.6	1263.97	2305.93	23.9696	322.738	60.9607	16.7279	12810	101836	132.094	62.4937	76.178	2918.09	2554.58	599.954	1276.17	92.5789	29243	< LOD	172.038
S109	< LOQ	< LOQ	1.1163	125.739	18.1546	388.559	4.2212	< LOQ	304.089	< LOQ	< LOQ	< LOQ	< LOQ	< LOQ	< LOQ	< LOQ	< LOQ	< LOQ	52.3565	583.329	21.3982	131.234	9.64202	< LOQ	< LOQ	3.14799	324.425	31.5915	4.06624	304.974	15.6415	4.42903	< LOD	< LOD	< LOD	< LOD	59.9702	668.463	53.1758	22.2958	< LOD	< LOD	28.9642	2.49073	15.9703	< LOD	441.372	< LOD	6.88997
S110	< LOQ	< LOQ	0.0799063	0.17649	0.053044	161.172	0.310509	0.0740702	12.8112	0.0409972	< LOQ	0.125746	< LOQ	0.0290657	< LOQ	0.0894042	< LOQ	< LOQ	18.8837	0.171622	< LOQ	492.682	< LOQ	1.05969	23.1256	13.1066	0.237038	505.707	2015.15	57355.1	2858.33	12446.5	30.7639	90.3944	279.56	96.1709	107.537	907.723	232.38	96.5914	23.8131	< LOD	6.48231	4.98649	5043.09	97.4418	44117.9	< LOD	< LOD
S111	0.422871	< LOQ	15.8906	36.1452	35.3815	386.616	15.3406	< LOQ	80.4467	< LOQ	< LOQ	< LOQ	< LOQ	< LOQ	< LOQ	< LOQ	< LOQ	< LOQ	83.3037	261.377	9.59337	34.6505	20.413	25.4962	< LOQ	8.93787	114.193	40.7466	56.0974	385.783	44.4081	28.1667	< LOD	183.946	6.15877	< LOD	19.7893	225.442	40.1024	13.0048	1.45209	123.203	7.63049	< LOD	7.49577	7.16043	386.835	< LOD	8.68205
S112	< LOQ	< LOQ	< LOQ	0.24372	0.0544814	78.7489	0.709705	0.0452017	478.734	0.0791536	< LOQ	0.0727793	< LOQ	0.0228293	< LOQ	0.0846088	< LOQ	< LOQ	21.3486	5.39783	2.71818	1119.68	< LOQ	1.03042	10.4978	14.1972	6.6289	167.541	58.8069	46673.3	210.916	565.794	37.2196	260.181	300.66	120.743	2552.89	20921.6	217.448	1609.7	6.72249	17.9488	478.581	1584.21	679.43	62.3917	27770.9	< LOD	17.6996
S113	< LOQ	< LOQ	< LOQ	0.128782	0.040439	181.282	0.24024	0.063391	608.685	0.15029	< LOQ	0.562635	0.0713891	0.0263003	< LOQ	0.0767096	< LOQ	< LOQ	22.4992	6.80819	< LOQ	775.268	< LOQ	1.06642	204.136	26.1606	7.74928	136.347	148.087	92429.2	442.906	2123.4	9.62384	149.212	136.683	40.7616	5259.84	42766.9	271.05	3242.22	18.0885	8.78648	57.5008	277.607	790.944	55.2934	31021.2	< LOD	< LOD
S114	< LOQ	< LOQ	< LOQ	0.153416	0.129346	195.241	0.0612711	0.0381656	425.652	0.0458647	< LOQ	0.109768	< LOQ	0.0171884	< LOQ	0.0389296	0.0141303	< LOQ	14.5354	5.57027	0.186038	427.332	< LOQ	0.5861	15.1021	9.05146	6.4858	173.531	448.878	27989.9	870.086	2774.89	19.8892	141.187	66.8337	19.4451	1757.02	13192.3	102.891	225.621	35.1914	4.7679	20.7149	186.516	649.046	30.2791	24009.7	< LOD	< LOD
S115	0.0105753	< LOQ	< LOQ	0.126575	0.141156	47.2818	0.181623	0.027088	384.878	0.0320727	< LOQ	0.0592528	< LOQ	0.0230473	0.00988466	0.262549	0.0183172	< LOQ	22.7279	37.0132	5.28343	686.871	< LOQ	0.851401	6.21201	13.5462	42.3433	60.4947	27.3672	15755	233.633	1186.53	6.62696	19.7225	< LOD	< LOD	10129.4	74476.6	38.3069	136.751	10.4255	5.61823	463.781	518.322	244.519	25.7868	24830.4	< LOD	< LOD
S116	0.996585	< LOQ	0.562253	1.53825	186.956	1792.57	31.9207	< LOQ	120.63	< LOQ	< LOQ	< LOQ	< LOQ	0.0957942	< LOQ	< LOQ	< LOQ	< LOQ	39.4474	252.493	2.41122	46.5293	12.2287	16.5029	74.3175	< LOQ	156.715	< LOD	1.91779	153.245	3.90515	9.49886	< LOD	< LOD	2.40074	< LOD	28.1028	278.457	1.82358	26.5169	< LOD	< LOD	1.80102	3.27748	10.532	< LOD	249.249	< LOD	2.39307
S117	< LOQ	< LOQ	0.0165091	0.147044	0.138072	29.9674	0.167958	0.0393621	130.419	0.0460851	< LOQ	0.0795811	< LOQ	< LOQ	< LOQ	0.049494	0.00812402	< LOQ	30.6091	18.9261	30.7334	2672.03	0.0273454	3.47509	5.31974	13.3006	23.3267	66.7248	8.87864	13196.5	165.272	189.622	2.10663	35.5017	646.373	6.33548	3642.11	28395.3	13.9204	90.8123	17.2029	73790	1957.09	401.191	241.77	326.121	15898.9	< LOD	< LOD
S118	< LOQ	< LOQ	< LOQ	0.151065	0.0679176	24.8344	0.51824	0.0620178	1529.52	0.034371	< LOQ	0.0877448	< LOQ	0.0078161	< LOQ	0.0602181	0.0263855	< LOQ	28.6053	5.80888	1.00131	194.754	< LOQ	2.51132	8.81728	11.0871	6.99366	96.7607	< LOD	32244.7	244.155	130.517	9.38947	44.6992	1066.08	8.31378	1702.56	12486.8	29.4038	2782.91	44.113	72808.1	115.559	729.067	250.03	551.933	29870.2	< LOD	< LOD
S119	< LOQ	< LOQ	< LOQ	0.17137	0.033794	109.255	0.0776432	0.068917	1157.64	0.166048	< LOQ	0.858058	< LOQ	0.0100727	< LOQ	0.0552085	0.00685274	< LOQ	32.553	10.3875	1.03791	503.765	0.00914513	4.06811	6.60576	25.2618	12.3476	69.9578	4.26638	13655.3	116.761	102.51	5.27479	17.4751	121.209	2.48691	1267.85	9703.14	27.7902	263.462	11.8556	20488.1	40.7148	28.5643	135.673	82.423	11842.8	< LOD	< LOD
S120	< LOQ	< LOQ	0.0327886	0.153345	0.0315842	14.7749	0.0890435	0.0374835	53.07	0.0519616	< LOQ	0.0418806	< LOQ	0.0186161	< LOQ	0.0467468	< LOQ	< LOQ	16.6576	2.61595	< LOQ	286.771	< LOQ	2.03368	7.49448	14.1799	3.26036	213.228	7.73528	16955.9	130.594	68.7988	< LOD	14.0842	370.979	< LOD	767.426	6189.52	13.9843	14.6271	6.04689	31560.2	9.50491	85.7379	197.885	64.0962	18502.9	< LOD	< LOD
S121	< LOQ	< LOQ	0.0202098	0.168459	0.0865878	63.0771	0.299916	0.0378113	1392.21	0.0744596	< LOQ	0.179712	< LOQ	0.013715	< LOQ	0.0671603	0.0142885	< LOQ	26.8314	2.92452	< LOQ	344.056	0.0148254	2.85916	11.1574	15.8893	4.01785	224.108	4.29758	17902.9	290.586	116.802	14.0633	46.7406	167.356	6.41238	1013.88	7606.08	30.0872	1087.08	19.6303	19575.9	19.7101	32.0578	316.231	31.8152	30829.3	< LOD	< LOD
S122	< LOQ	< LOQ	0.0269295	0.125505	0.180706	35.7863	0.146551	0.0517687	609.483	0.044111	< LOQ	0.0364292	< LOQ	0.0118612	< LOQ	0.0721785	0.00910556	< LOQ	19.2961	17.1965	1.05629	177.082	0.0094198	1.26997	7.58801	8.78397	18.6885	391.526	949.045	7531.72	2101.4	4177.18	21.7767	41.693	237.766	19.8979	3037.84	24640	16.7425	80.5968	6.38466	12.1726	61.9945	59.2737	525.728	46.7615	15808.8	< LOD	8.18617
S123	< LOQ	< LOQ	0.0583873	0.370024	0.0658536	78.5521	0.0709961	0.0836978	16.8253	0.0672329	< LOQ	0.0798517	< LOQ	0.0156796	< LOQ	0.245171	0.0146555	< LOQ	16.8185	2.35056	< LOQ	915.431	0.0150241	0.655436	7.78204	13.3051	2.85433	222.741	1901.93	17863.2	3504.28	10388.4	7.47812	67.7041	71.0254	7.27747	1128.1	8666.65	37.0553	37.8402	17.4267	30.7859	12.1698	323.328	1558.09	46.3876	18572.7	< LOD	< LOD
S124	0.00713299	< LOQ	0.0191252	0.156017	0.121995	70.9944	0.13351	0.0399737	44.7656	0.0375948	0.00517506	0.0201399	0.0283573	0.00816386	< LOQ	0.0878661	0.00916724	< LOQ	18.8951	11.3373	1.30151	980.048	0.0562266	1.12084	12.8153	8.31712	13.803	582.362	1004.14	13037.9	3198.92	6532.02	6.26922	31.7736	33.1921	4.33023	2111.05	15962.9	38.0619	6.79795	4.11068	14152.6	73.8441	29.8984	850.498	47.0564	16228.7	< LOD	< LOD
S125	< LOQ	< LOQ	0.0426076	0.148466	0.093933	61.9543	0.165545	0.112651	110.353	0.0653585	< LOQ	0.0320082	< LOQ	< LOQ	< LOQ	0.0996633	< LOQ	< LOQ	41.4914	11.2539	0.846609	651.811	0.0450675	1.05925	6.93209	11.6379	13.1778	95.6003	133.008	61265.5	716.074	2972.14	< LOD	23.2464	< LOD	< LOD	4606.04	34331.6	51.6127	33.6374	91.8091	66.7961	127.821	220.764	550.119	277.441	23548.3	< LOD	< LOD
S126	< LOQ	< LOQ	< LOQ	0.0801414	0.0805965	12.9344	0.304289	0.0233037	116.227	0.0853435	< LOQ	0.0773196	< LOQ	0.0443145	< LOQ	0.116962	< LOQ	< LOQ	25.1771	21.8755	5.91249	55.8142	< LOQ	3.71756	25.0265	11.8559	23.7851	189.47	53.2008	35285.8	154.672	773.528	10.8016	2860.34	44.8589	17.713	10487.5	81303.1	40.5143	54.7385	< LOD	9253.63	1037.41	< LOD	366.994	86.9823	23484.9	< LOD	< LOD
S127	0.773926	< LOQ	6.30911	4.61669	28.5172	1014.49	< LOQ	0.471984	254.168	0.0483366	0.151067	< LOQ	< LOQ	< LOQ	< LOQ	< LOQ	< LOQ	< LOQ	224.903	12.4788	9.7603	225.716	7.57118	7.26861	27.3202	3.18436	145.176	242.84	282.44	14071.4	274.535	1624.2	9.54191	104.1	132.028	< LOD	313.476	3444.18	392.215	33.369	49.9632	960.528	100.24	181.667	176.188	38.0845	25744.5	< LOD	17.2521
S128	0.397355	< LOQ	4.34167	19.8912	37.4562	1422.98	1.40662	0.610645	583.64	0.0699628	0.184125	0.785783	< LOQ	0.230729	< LOQ	< LOQ	< LOQ	< LOQ	215.634	15.4215	5.64636	343.529	11.1686	6.38804	117.638	5.32017	89.1657	86.2812	640.386	7776.59	528.57	1806.2	2.14477	59.094	59.6274	5.28881	255.25	2680.46	662.247	100.691	39.3084	1.32712	40.849	167.219	233.364	7.48664	21397.3	< LOD	23.3884
S129	0.577432	< LOQ	4.46597	8.74046	34.7371	453.298	0.149986	0.749979	244.187	0.048108	0.138948	< LOQ	< LOQ	0.171365	< LOQ	< LOQ	< LOQ	< LOQ	122.462	24.7851	13.0245	71.9661	8.09143	6.21381	158.971	2.14727	182.91	179.656	113.179	7140.56	143.597	548.184	4.41364	91.1491	103.002	1.96572	758.176	6834.48	175.633	42.6239	10.7129	1.99792	178.643	15.9993	130.096	107.371	26991.3	< LOD	36.7264
S130	0.400569	< LOQ	2.14412	2.42909	45.9283	1031.82	4.02097	< LOQ	168.422	0.0338791	0.106165	< LOQ	< LOQ	0.154379	< LOQ	< LOQ	< LOQ	< LOQ	88.7932	65.1007	10.3866	103.308	10.9935	13.4191	21.2723	5.90352	296.96	46.2649	284.253	5912.95	540.681	4105.77	6.49391	169.019	122.779	5.56274	1836.82	15952.9	83.9712	21.0824	85.5659	4.48584	102.823	26.2932	90.9218	32.1228	25243.7	< LOD	17.0692
S131	0.259161	< LOQ	2.382	4.72236	46.0295	684.452	5.60455	0.373607	15.5442	0.0404414	0.12038	0.225828	< LOQ	0.189593	< LOQ	< LOQ	< LOQ	< LOQ	91.5686	49.3811	1.02009	135.41	17.0453	19.6017	28.262	7.00274	235.095	204.438	74.4863	6619.22	228.046	1059.71	12.5309	212.101	250.696	11.1812	1095.74	10009.1	140.497	4.90878	64.3296	3.42144	5.7962	49.9792	83.7296	11.2464	26373.3	< LOD	17.0714
S132	0.450243	< LOQ	2.06449	3.97836	48.0442	1022.4	7.99792	0.298118	86.6295	0.0245733	0.0988309	< LOQ	< LOQ	0.251925	< LOQ	0.0113367	< LOQ	< LOQ	95.3644	12.2593	0.824004	154.804	15.1883	12.7189	60.0246	7.25283	61.0879	139.094	77.9344	5917.78	235.67	758.965	20.1698	167.568	234.484	2.54052	277.903	2579.92	87.0824	4.41689	43.5536	534.486	3.16474	4.43451	56.6967	11.3607	20392.9	< LOD	13.5539
S133	0.713811	< LOQ	2.96688	1.62381	83.0292	892.868	2.93347	0.405671	73.7417	0.0355229	< LOQ	< LOQ	< LOQ	0.210524	< LOQ	< LOQ	< LOQ	< LOQ	171.523	28.0888	4.54538	196.184	19.4626	20.3159	17.3859	5.73168	170.289	64.271	10.625	7074.26	72.5716	533.046	19.5946	176.643	59.2152	7.46151	521.41	4960.92	52.3789	8.14633	71.4675	0.93734	29.1763	373.655	91.8517	36.2459	22055.6	< LOD	15.1169
S134	0.271306	< LOQ	3.42129	< LOQ	42.068	312.947	< LOQ	< LOQ	78.6669	0.0933313	0.202118	< LOQ	< LOQ	0.252363	< LOQ	< LOQ	< LOQ	< LOQ	137.814	13.8283	1.85728	134.677	8.2254	8.1489	28.5724	5.79967	61.5925	85.6746	27.9259	11722.9	86.5908	394.706	3.51668	137.651	61.3138	< LOD	302.146	3494.29	57.5431	14.5474	10.4221	< LOD	28.2136	136.002	154.534	25.6944	29386	< LOD	18.7372
S135	0.273109	< LOQ	1.16809	2.44783	20.6856	675.125	< LOQ	1.15067	121.288	0.0499589	0.123558	< LOQ	< LOQ	0.152097	< LOQ	< LOQ	< LOQ	< LOQ	96.3386	69.08	2.07745	245.733	2.93635	3.40448	76.2782	4.52494	420.13	109.052	66.3605	7989.11	86.1775	580.521	8.12785	28.6608	291.136	4.8149	2243.44	20420.3	96.6632	5.88912	17.2901	21.9878	18.8573	48.7395	98.6178	4.11514	20531.3	< LOD	11.5758
S136	< LOQ	< LOQ	2.31291	47.3347	45.5477	548.853	< LOQ	1.34593	135.834	< LOQ	< LOQ	< LOQ	< LOQ	1.94126	< LOQ	< LOQ	< LOQ	< LOQ	341.498	1435.26	109.245	162.174	51.045	< LOQ	< LOQ	21.8189	730.543	244.329	14.4651	2738.96	26.9857	28.2238	< LOD	< LOD	< LOD	< LOD	198.819	2151.75	200.344	< LOD	< LOD	< LOD	196.541	< LOD	72.5492	36.0404	1383.83	< LOD	6.28728
S137	0.394422	< LOQ	3.6796	6.50374	57.9462	179.112	< LOQ	0.525692	146.062	0.061332	0.169575	< LOQ	< LOQ	0.215174	< LOQ	0.125259	< LOQ	< LOQ	132.654	28.3111	3.05254	144.573	9.6279	9.82084	21.8132	4.04993	155.115	403.038	34.7097	9086.05	84.4422	342.992	5.18419	116.502	55.9092	< LOD	808.696	7586.88	53.5464	16.4566	10.1914	195.294	36.0091	25.0602	140.613	13.1068	27692.4	< LOD	25.1547
S138	0.490592	< LOQ	1.02832	7.37338	25.7548	941.899	< LOQ	0.708925	502.135	0.0972924	0.225784	0.856935	< LOQ	0.293306	< LOQ	< LOQ	< LOQ	< LOQ	151.533	184.08	12.1396	171.555	10.5626	12.8761	133.508	5.81479	826.46	75.7548	161.723	9953.77	318.3	1530.3	5.3951	75.6713	15.8139	6.38768	5217.21	48276.1	71.241	283.957	38.6528	50.0749	138.538	243.555	212.306	8.82193	24591.3	< LOD	15.9052
S139	< LOQ	< LOQ	2.42008	31.1533	44.896	2646.73	8.1946	4.97851	101.984	1.38559	< LOQ	< LOQ	< LOQ	1.69976	< LOQ	< LOQ	< LOQ	< LOQ	94.6254	72.8268	2.31445	168.374	28.495	44.2705	< LOQ	29.1555	57.3559	22.8172	91.539	1364.38	125.248	125.298	< LOD	< LOD	< LOD	< LOD	48.7458	582.039	36.7212	23.6782	10.7218	< LOD	< LOD	25.8736	235.997	< LOD	616.367	< LOD	28.8496
S140	0.00454945	< LOQ	0.0103644	0.0725458	0.613551	235.563	1.59289	< LOQ	3.10752	< LOQ	< LOQ	< LOQ	< LOQ	< LOQ	< LOQ	< LOQ	< LOQ	< LOQ	4.27347	10.6332	0.0490153	4.56107	1.32629	2.32824	22.2332	0.510987	9.05849	72.9759	880.364	4852.3	26.5034	< LOD	6.47549	26.0981	244.871	26.9491	309.205	2776.95	47.5137	29.1843	30.6406	10089.2	9.63015	60.9235	< LOD	13.283	8914.39	< LOD	< LOD
S141	0.606475	< LOQ	1.93952	4.92659	53.8117	813.91	< LOQ	0.915001	873.262	0.166823	0.298596	6.52711	< LOQ	0.368476	< LOQ	< LOQ	< LOQ	< LOQ	190.3	39.0416	1.90372	189.402	7.05483	9.5556	84.5936	8.89262	222.181	121.44	77.3289	10879.5	104.076	1840.26	1.67492	107.924	21.5086	< LOD	754.671	7594.01	83.1086	615.14	26.1178	88.1474	2.94229	114.784	227.188	3.27078	27586	< LOD	8.28014
S142	0.0083752	< LOQ	0.402787	0.147309	1.4279	191.603	1.20844	< LOQ	7.63742	< LOQ	< LOQ	< LOQ	< LOQ	< LOQ	< LOQ	< LOQ	0.0141802	< LOQ	4.62791	12.4321	0.032139	5.25994	1.86404	2.9836	18.2276	0.463662	11.7909	18.9745	23.2857	864.934	8.8201	47.6045	< LOD	< LOD	10.0853	< LOD	26.487	291.494	5.58778	215.341	2.94832	122.895	< LOD	< LOD	93.6504	< LOD	1012.64	< LOD	< LOD
S143	0.777144	< LOQ	< LOQ	7.98981	9.1227	2412.72	< LOQ	< LOQ	39.2395	< LOQ	< LOQ	< LOQ	< LOQ	1.13371	< LOQ	< LOQ	< LOQ	< LOQ	37.7587	227.101	1.49581	85.7168	14.5548	< LOQ	351.021	14.2448	134.278	153.005	114.345	1504.29	161.341	301.152	< LOD	< LOD	< LOD	< LOD	20.6685	238.681	898.032	9.66409	< LOD	8.96743	< LOD	< LOD	418.99	4.42365	1349.22	< LOD	20.8115
S144	0.0167871	< LOQ	0.0320188	1.49918	2.27584	147.187	1.34568	< LOQ	27.2833	< LOQ	< LOQ	< LOQ	< LOQ	< LOQ	< LOQ	< LOQ	< LOQ	< LOQ	4.42411	5.37466	0.214449	7.99471	0.898786	0.993656	9.97007	0.323807	5.99199	613.439	1143.17	3086.72	196.369	< LOD	5.30334	19.0938	11.5557	19.3035	105.028	864.697	553.401	148.801	13.0948	837.873	32.1492	44.175	< LOD	24.058	7174.48	< LOD	8.52991
S145	0.0220829	< LOQ	0.0404059	0.388825	1.12978	331.562	1.14188	< LOQ	14.5438	< LOQ	< LOQ	< LOQ	< LOQ	< LOQ	0.0336923	< LOQ	0.081726	< LOQ	8.48089	4.41985	0.159875	9.21176	0.671685	0.88142	9.98425	0.339304	8.01399	258.761	1448.95	6740.45	128.595	10.2698	11.1838	97.3712	12.606	102.719	90.0291	1040.17	779.286	36.7624	23.2703	33.7624	27.8594	23.7368	< LOD	36.7348	5467.83	< LOD	19.4693
S146	0.324626	< LOQ	5.4607	36.9231	46.7422	611.015	< LOQ	< LOQ	643.582	0.151837	0.339854	0.610243	< LOQ	0.572362	< LOQ	< LOQ	< LOQ	< LOQ	194.189	111.917	48.5145	841.144	13.0986	16.9882	26.4412	4.98806	846.524	152.087	366.92	9434.34	352.324	4787.78	9.99126	316.235	2.25588	6.46973	3499.58	32001.8	412.286	62.9282	49.2662	< LOD	315.523	59.5108	367.867	26.3628	20401.1	< LOD	28.0154
S147	1.79349	< LOQ	4.64995	13.1813	83.8929	4616.16	29.5914	6.2143	75.7104	0.972559	< LOQ	< LOQ	< LOQ	4.5352	< LOQ	< LOQ	< LOQ	< LOQ	291.89	1067.73	12.8797	216.962	60.1387	67.7244	428.202	42.3785	556.816	331.486	191.965	2577.88	332.096	314.087	< LOD	< LOD	< LOD	< LOD	259.435	3539.54	878.79	33.0756	< LOD	< LOD	30.8112	45.796	427.529	< LOD	3297.89	< LOD	39.9098
S148	0.00621154	< LOQ	0.011998	0.0330506	0.455014	198.28	3.08285	0.156057	9.13762	< LOQ	< LOQ	0.0163024	< LOQ	< LOQ	< LOQ	< LOQ	< LOQ	< LOQ	4.29919	8.99081	0.90192	6.86383	1.60291	2.48555	24.6761	0.636511	8.66437	87.1374	474.715	4611.82	87.1647	< LOD	< LOD	55.2566	201.22	93.2377	271.865	2304.93	310.546	54.1041	100.987	< LOD	230.407	79.0566	< LOD	21.0147	10321.5	< LOD	< LOD
S149	0.011055	< LOQ	< LOQ	0.0330499	0.739558	187.387	2.51247	< LOQ	7.29374	< LOQ	< LOQ	0.0225837	< LOQ	< LOQ	< LOQ	< LOQ	< LOQ	< LOQ	7.28977	17.4526	0.100776	8.25805	1.80162	1.97273	13.3227	0.344758	19.4793	126.686	592.64	4643.72	83.1342	< LOD	12.7805	11.0414	123.95	25.5743	332.081	2256.31	337.61	17.2182	76.5253	< LOD	5.83141	155.587	< LOD	11.7018	7086.79	< LOD	< LOD
S150	0.00882128	< LOQ	0.0231283	0.0447888	0.63584	286.888	3.72873	< LOQ	21.7812	0.312132	0.0283696	2.22307	< LOQ	< LOQ	< LOQ	< LOQ	0.0164077	< LOQ	5.01731	41.9786	0.205467	6.84018	1.6932	2.35127	22.3756	0.34525	32.4139	22.3718	114.211	504.328	8.1248	145.428	< LOD	< LOD	3.34237	< LOD	43.3534	486.802	53.1501	77.0733	< LOD	< LOD	6.53593	1.94232	73.4321	2.97768	707.514	< LOD	13.2975
S151	0.462776	< LOQ	1.24493	3.17248	36.4527	670.871	2.90612	0.370711	422.826	0.0516052	0.151699	3.79007	< LOQ	0.148931	< LOQ	< LOQ	< LOQ	< LOQ	132.743	145.984	73.1534	283.687	13.329	10.8238	270.997	3.67871	1102.03	246.087	123.466	7468.2	247.502	674.352	9.68755	256.241	92.8868	5.33688	3962.46	36751.3	298.168	85.4896	9.91842	290.3	549.804	119.019	86.2341	21.296	15639.5	< LOD	22.1836
S152	< LOQ	< LOQ	1.34339	11.5561	45.1546	181.392	1.16805	< LOQ	23.7043	0.118138	< LOQ	< LOQ	< LOQ	0.553774	< LOQ	< LOQ	< LOQ	< LOQ	27.6859	67.0275	6.30356	79.006	26.905	10.957	253.454	< LOQ	35.3334	41.4805	115.307	915.042	226.591	284.418	< LOD	6.2852	2.29871	< LOD	102.185	1290.35	71.8525	< LOD	2.51696	< LOD	28.5583	2.51276	115.294	2.5124	1021.43	< LOD	24.6838
S153	0.00570559	< LOQ	< LOQ	0.0422791	0.822041	18.0442	1.38092	< LOQ	3.3378	< LOQ	< LOQ	< LOQ	< LOQ	< LOQ	< LOQ	< LOQ	< LOQ	< LOQ	4.11687	7.27847	0.0893434	2.88572	1.18305	1.67285	5.01712	0.28289	8.47528	13.0613	688.95	3839.24	16.2982	5.1305	9.81834	< LOD	417.77	7.17233	190.112	1657.25	78.1866	6.32417	117.589	2.29136	16.1271	13.1328	< LOD	26.6333	10811.4	< LOD	< LOD
S154	0.619283	< LOQ	1.51751	4.15267	41.3068	3362.96	23.1055	6.1286	32.0125	< LOQ	< LOQ	< LOQ	< LOQ	0.958217	< LOQ	< LOQ	< LOQ	< LOQ	91.5477	642.987	9.2043	69.205	85.908	111.579	< LOQ	14.4568	305.141	61.865	188.276	1540.83	172.808	191.748	< LOD	142.26	4.77607	< LOD	92.973	1225.14	50.8809	13.2285	< LOD	97.3908	9.66581	4.13016	268.17	11.1475	1419.49	< LOD	28.8458
S155	0.0199026	< LOQ	0.0620618	0.0758832	3.1603	106.47	4.47527	< LOQ	3.8171	< LOQ	< LOQ	0.020197	< LOQ	< LOQ	< LOQ	< LOQ	< LOQ	< LOQ	8.43392	81.9216	12.0158	11.8128	3.8623	4.99791	130.095	0.30845	69.4096	120.437	426.232	5746.18	21.9483	< LOD	6.1351	16.7206	87.7704	14.8513	1520.32	12560.2	91.319	13.9542	17.9674	5169.19	1780.42	79.0015	< LOD	117.507	8034.98	< LOD	< LOD
S156	0.0215963	< LOQ	0.0288291	0.1518	0.989206	76.9143	2.36108	< LOQ	9.4925	< LOQ	< LOQ	< LOQ	< LOQ	< LOQ	< LOQ	< LOQ	0.00547271	< LOQ	5.48319	16.5484	1.02741	4.13239	1.77705	3.46561	28.0611	0.175127	14.7449	18.1293	466.541	2793.09	23.0281	< LOD	1.17299	7.50285	113.647	21.0921	230.468	1659.35	136.91	13.7634	817.832	5319.83	116.86	36.0645	15.0508	20.6043	5318.08	< LOD	< LOD
S157	1.62161	< LOQ	0.8469	35.6016	39.3176	316.182	4.50991	< LOQ	470.955	< LOQ	< LOQ	< LOQ	< LOQ	0.486299	< LOQ	< LOQ	< LOQ	< LOQ	168.456	532.89	< LOQ	2009.83	13.7268	39.8477	< LOQ	< LOQ	383.241	3.51947	21.4904	182.098	16.8096	29.5107	< LOD	21.79	< LOD	< LOD	11.5117	130.404	45.7073	< LOD	< LOD	25.1933	< LOD	15.8489	110.409	< LOD	157.354	< LOD	7.90579
S158	1.25693	< LOQ	1.67412	2.46788	33.8391	425.655	2.17345	< LOQ	19.7621	< LOQ	< LOQ	< LOQ	< LOQ	< LOQ	< LOQ	< LOQ	< LOQ	< LOQ	122.362	219.771	2.44248	330.323	24.9503	12.4363	336.012	29.7463	173.233	7.0481	10.785	905.761	14.5535	17.1239	< LOD	< LOD	< LOD	< LOD	35.1561	348.125	166.652	< LOD	< LOD	< LOD	5.70746	7.47142	41.4486	8.28612	311.379	< LOD	< LOD
S159	0.463487	< LOQ	< LOQ	4.21196	15.5082	1093.49	3.45721	< LOQ	57.8852	1.0987	< LOQ	< LOQ	< LOQ	0.706125	< LOQ	< LOQ	< LOQ	< LOQ	35.3088	158.305	1.50107	34.1538	25.9504	25.083	80.1258	7.75449	83.61	6.54867	< LOD	507.296	6.93736	2.38107	4.49381	< LOD	< LOD	< LOD	79.1144	1148.71	3.88276	< LOD	< LOD	< LOD	33.7283	6.46755	20.6246	11.2277	294.255	< LOD	< LOD
S160	0.273179	< LOQ	1.56021	1.3511	647.895	257.238	1.32251	< LOQ	34.7018	< LOQ	0.458932	< LOQ	< LOQ	< LOQ	< LOQ	< LOQ	< LOQ	< LOQ	53.3955	850.559	18.0195	87.7139	18.5956	< LOQ	< LOQ	41.7235	436.999	6.10818	< LOD	495.979	17.7849	7.41128	< LOD	< LOD	< LOD	< LOD	128.918	1365.09	54.3252	< LOD	< LOD	< LOD	36.6389	5.07933	13.7324	2.04377	353.783	< LOD	< LOD
S161	< LOQ	< LOQ	0.0379358	0.0952193	0.0991097	36.3002	0.0670857	0.0412938	24.1086	0.06429	< LOQ	0.0878399	< LOQ	0.00941019	0.0100025	0.0431917	0.0151153	< LOQ	30.8556	7.09725	1.6895	3368.15	< LOQ	1.5171	9.86539	35.2215	7.74636	65.8715	36.0039	3668.94	150.849	285.968	5.38264	33.2301	< LOD	4.46726	913.22	7473.78	22.8936	20.5665	14.5875	529.833	78.9941	339.63	195.465	66.4452	7996.35	< LOD	< LOD
S162	< LOQ	< LOQ	1.55111	4.12319	25.5378	3647.53	18.0529	9.93475	49.0878	0.632418	< LOQ	< LOQ	< LOQ	1.76019	< LOQ	< LOQ	< LOQ	< LOQ	186.697	1928.26	60.7401	370.951	27.446	40.2711	171.366	23.2385	729.409	29.6441	7.72998	901.465	7.37359	37.4171	< LOD	125.856	< LOD	< LOD	50.8139	525.556	35.5293	5.34266	< LOD	55.5068	48.6378	14.3623	90.4999	37.4595	996.729	< LOD	< LOD
S163	0.0171868	< LOQ	0.130277	0.139716	3.71843	160.845	2.63092	0.136487	34.4779	< LOQ	< LOQ	0.494775	< LOQ	< LOQ	< LOQ	< LOQ	< LOQ	< LOQ	4.05099	27.2654	0.617919	3.58091	0.898133	3.69005	246.388	0.254756	23.6081	43.7393	1007.78	1936.42	31.896	2.75043	4.59215	10.5015	6.28434	12.4549	336.301	2739.53	214.227	703.083	25.6652	910.062	60.4128	8.64006	34.5449	22.5606	4211.03	< LOD	< LOD
S164	< LOQ	< LOQ	0.89112	29.0804	46.5004	260.173	< LOQ	< LOQ	163.955	< LOQ	< LOQ	< LOQ	< LOQ	< LOQ	< LOQ	< LOQ	< LOQ	< LOQ	71.5148	1003.61	13.1771	24.8646	24.0812	< LOQ	97.8685	23.0351	521.302	11.7508	62.1639	1142.59	74.5898	168.765	< LOD	< LOD	< LOD	< LOD	278.556	3399.63	46.2337	738.615	< LOD	16.9636	79.5026	< LOD	152.908	< LOD	642.441	< LOD	8.88378
S165	< LOQ	< LOQ	< LOQ	0.188253	0.0907103	108.71	< LOQ	0.0403389	45.1316	0.0670237	< LOQ	0.0344814	0.0231819	< LOQ	< LOQ	0.0582288	0.00989931	< LOQ	25.2763	14.0974	10.6882	731.556	0.00509809	4.99057	26.7683	17.2466	15.905	64.6743	2655.07	20390.3	3305.21	12781.5	9.25895	18.7773	7.2187	8.07349	2654.14	21130.7	41.9139	9.11524	19.9714	27934	725.383	43.6129	1442.65	50.3137	15989	< LOD	< LOD
S166	0.0140287	< LOQ	0.0477683	0.818964	2.95829	158.967	1.88017	0.0948566	105.394	0.0919336	< LOQ	1.05837	< LOQ	< LOQ	< LOQ	< LOQ	< LOQ	< LOQ	4.80679	10.5534	0.0733945	4.89635	2.86963	8.04212	16.6393	0.414668	9.16874	< LOD	455.833	2221.06	58.3286	< LOD	< LOD	5.76787	21.1676	< LOD	114.777	1157.32	222.802	2580.48	21.575	2436.03	< LOD	108.049	< LOD	9.25511	4857.37	< LOD	< LOD
S167	0.325588	< LOQ	< LOQ	1.38725	15.9256	542.896	< LOQ	< LOQ	73.6835	11.0465	< LOQ	< LOQ	< LOQ	< LOQ	< LOQ	< LOQ	< LOQ	< LOQ	57.1374	36.2312	2.17767	36.5836	15.665	9.94277	168.788	59.5934	22.2376	6.59831	< LOD	326.818	4.86517	< LOD	< LOD	< LOD	< LOD	< LOD	6.55385	65.7722	18.4836	4.27886	0.97017	< LOD	4.4815	< LOD	< LOD	< LOD	320.192	< LOD	< LOD
S168	0.357313	< LOQ	0.460063	0.627163	6.05139	172.981	< LOQ	< LOQ	114.543	< LOQ	< LOQ	< LOQ	< LOQ	< LOQ	< LOQ	< LOQ	< LOQ	< LOQ	70.1836	64.9566	< LOQ	99.1662	8.47491	< LOQ	< LOQ	13.8808	38.7671	6.09018	< LOD	191.747	4.98545	3.14699	< LOD	6.64303	< LOD	< LOD	< LOD	42.5075	35.0316	18.5053	< LOD	< LOD	< LOD	4.2933	6.99188	< LOD	246.145	< LOD	< LOD
S169	< LOQ	< LOQ	< LOQ	0.140733	0.044574	84.6739	0.24431	0.0419307	787.302	0.0716633	< LOQ	0.271437	< LOQ	< LOQ	< LOQ	0.0863571	< LOQ	< LOQ	27.4948	12.3721	0.740928	714.89	< LOQ	2.61351	21.881	20.9817	13.3941	121.761	35.869	9355.14	206.528	240.352	< LOD	253.266	32.8416	4.84059	1852.9	15028.2	23.186	206.74	17.0945	24.0309	45.7707	196.22	177.928	39.273	12986.7	< LOD	< LOD
S170	< LOQ	< LOQ	< LOQ	0.158682	0.10245	143.252	0.15804	0.0421894	132.065	0.0729432	< LOQ	< LOQ	0.0482012	< LOQ	< LOQ	0.0627175	0.00996045	< LOQ	46.8809	23.4336	24.032	2590.84	0.0073212	3.34286	78.8597	30.9691	29.8278	68.5159	347.596	11417.2	494.036	1665.39	4.49576	48.81	17.6111	16.4807	2770.68	22220.9	24.3732	103.127	8.24374	2622.55	917.014	1279.41	410.829	344.862	10792	< LOD	< LOD
S171	0.00309544	< LOQ	0.0320107	0.148342	1.24347	41.5783	0.968609	< LOQ	13.6563	< LOQ	< LOQ	0.0161227	< LOQ	< LOQ	< LOQ	< LOQ	< LOQ	< LOQ	6.58337	48.4482	1.98906	5.71445	1.67652	2.27248	8.30694	0.256819	37.3922	132.19	50.437	2422.43	35.1512	< LOD	9.02912	4.91287	< LOD	10.2411	435.891	3672.79	89.8355	49.7338	12.5637	95.1511	137.351	32.7251	< LOD	50.6867	3796.42	< LOD	< LOD
S172	0.0147219	< LOQ	0.111947	0.717748	4.63689	23.0392	3.45744	0.236364	24.7565	< LOQ	0.124077	0.0606149	< LOQ	< LOQ	< LOQ	< LOQ	0.0109214	< LOQ	6.70786	30.0452	2.45278	3.6665	1.79588	2.23361	10.8817	0.320484	28.7035	173.208	108.157	4066.62	37.2234	< LOD	5.67705	183.41	18.8659	224.042	429.398	3720.44	309.564	144.027	67.9468	< LOD	318.371	8.18154	< LOD	311.827	5431.68	< LOD	2.02098
S173	0.207642	< LOQ	0.272913	11.9302	403.287	69.2452	2.60828	< LOQ	34.5764	< LOQ	< LOQ	< LOQ	< LOQ	0.0234204	< LOQ	< LOQ	< LOQ	< LOQ	12.4924	93.0075	10.7349	14.562	< LOQ	2.43251	1.13434	4.11822	66.739	1.38433	< LOD	113.516	1.87282	< LOD	< LOD	< LOD	< LOD	< LOD	16.7687	191.783	< LOD	9.15261	< LOD	< LOD	27.8035	2.57883	4.32487	< LOD	150.767	< LOD	< LOD
S174	0.00984356	< LOQ	< LOQ	0.158867	0.150327	270.453	< LOQ	0.0551836	887.918	0.0965123	< LOQ	< LOQ	< LOQ	0.00739007	< LOQ	0.0859913	0.0243369	< LOQ	33.3294	4.494	0.221057	642.883	0.0118773	0.970976	8.58331	18.8521	5.30047	117.296	90.5631	8650.93	328.211	1030.43	4.80942	235.787	21.5489	6.89914	483.512	3680.47	11.9866	221.989	10.8899	6.84949	8.52058	90.1128	115.097	28.0458	10404.5	< LOD	< LOD
S175	< LOQ	< LOQ	< LOQ	0.327469	0.0909313	106.06	0.12053	0.0511098	55.2625	0.0498424	0.00436026	0.132168	< LOQ	0.011555	< LOQ	0.0353652	0.00707319	< LOQ	33.8013	31.2457	4.24549	1104.74	0.0169378	0.876428	12.3715	16.1424	33.0669	67.1129	15.5322	6608.02	162.869	812.341	6.41244	49.1159	< LOD	< LOD	2814.76	23683.4	16.7336	16.2089	20.0511	68.5715	133.283	49.1207	95.0806	27.1797	10500.5	< LOD	< LOD
S176	0.0754678	< LOQ	0.10495	0.231793	6.19497	19.1971	1.81452	0.115427	4.1548	< LOQ	< LOQ	0.0289108	< LOQ	< LOQ	< LOQ	< LOQ	< LOQ	< LOQ	14.0934	7.11675	0.566364	37.4614	1.19905	1.62816	14.9493	0.448925	9.21691	36.9516	141.029	5113.25	54.7855	< LOD	< LOD	79.0941	16.3435	107.85	86.798	729.837	257.817	7.29435	242.585	3.43521	59.9468	25.4054	< LOD	24.9058	4224.76	< LOD	< LOD
S177	0.677163	< LOQ	1.31759	2.98886	20.7784	1658.04	< LOQ	4.9009	76.3177	< LOQ	< LOQ	< LOQ	< LOQ	2.12466	< LOQ	< LOQ	< LOQ	< LOQ	95.567	88.4676	< LOQ	434.98	< LOQ	< LOQ	53.385	< LOQ	60.5643	6.28899	50.3168	975.27	95.9129	171.824	< LOD	6.84117	< LOD	< LOD	228.362	2488.64	228.668	10.7137	< LOD	< LOD	386.032	< LOD	89.37	15.6017	1265.36	< LOD	29.0353
S178	0.0198726	< LOQ	0.0179846	0.0582593	0.248657	98.9459	0.10156	0.0488168	2241.8	0.26723	< LOQ	1.22142	< LOQ	0.0112912	< LOQ	0.0530801	0.0220715	< LOQ	36.6656	10.4699	1.69221	333.45	0.0284467	2.11843	20.4153	7.77372	11.8397	88.2628	350.973	20781.5	948.621	2571.76	9.05374	3464.44	70.5663	6.16838	996.809	7611.06	26.276	541.05	7.31676	10.7828	56.2542	9.45758	237.077	59.7524	11552	< LOD	< LOD
S179	< LOQ	< LOQ	0.0212421	0.179865	0.261618	386.047	0.0281069	0.0609728	426.295	0.0547527	< LOQ	0.0784437	< LOQ	0.0104707	0.00526863	0.064284	0.0244589	0.0330288	45.9322	16.5697	11.9627	1045.62	0.0162118	0.711437	25.0393	4.57772	18.5132	70.4317	491.232	148.161	1741.21	8696.34	23.6689	28.6737	371.871	23.7585	1346.13	10586.4	24.3058	38.3775	4.27542	18.114	392.428	6.99364	241.082	60.8443	10050.3	< LOD	< LOD
S180	< LOQ	< LOQ	2.53971	2.00202	42.4506	3763.11	< LOQ	< LOQ	160.575	3.31553	< LOQ	< LOQ	< LOQ	2.02226	2.70701	< LOQ	< LOQ	< LOQ	203.875	422.238	< LOQ	1970.31	51.9925	55.9437	< LOQ	< LOQ	209.575	48.2176	46.5404	1392.3	55.479	48.1967	< LOD	< LOD	16.8223	< LOD	15.6026	217.712	205.335	16.1085	< LOD	< LOD	4.81637	< LOD	91.2732	8.49253	790.734	< LOD	9.57722
S181	5.22132	< LOQ	1.22967	2.2825	12.4805	789.662	< LOQ	< LOQ	128.07	< LOQ	< LOQ	< LOQ	< LOQ	< LOQ	< LOQ	< LOQ	< LOQ	< LOQ	64.9236	99.3917	< LOQ	204.746	< LOQ	< LOQ	< LOQ	< LOQ	72.1475	5.0085	2.44192	213.955	6.31483	< LOD	< LOD	< LOD	< LOD	< LOD	7.32759	76.4201	< LOD	5.45442	< LOD	< LOD	< LOD	< LOD	11.7549	< LOD	247.795	< LOD	6.10863
S182	< LOQ	< LOQ	< LOQ	0.262713	0.107144	323.046	0.148797	0.0834021	220.596	0.16026	0.00549991	0.539752	< LOQ	0.0190452	< LOQ	0.229806	0.0174361	< LOQ	32.3055	3.08805	0.169712	1455.95	0.00810981	1.40728	11.8418	29.6196	4.10047	100.014	31.5109	6475.9	133.78	315.175	16.7941	25.4951	13.9147	9.48231	495.226	4011.08	29.8089	112.77	13.6123	19.0202	11.6444	45.3958	181.424	43.8156	13975.5	< LOD	< LOD
S183	0.00748471	< LOQ	< LOQ	0.269138	0.219758	149.233	0.126633	0.0250642	711.532	0.240703	0.00725737	1.11986	0.0254429	0.0133156	< LOQ	0.0748633	0.00801002	< LOQ	42.7309	10.5327	0.799941	952.732	0.0218017	3.46174	9.38797	17.0256	12.1003	104.596	181.329	6487.62	306.537	2129.18	6.56676	20.113	5.54649	3.75621	967.079	7553.77	< LOD	290.809	10.8306	7.54781	23.1915	38.306	156.937	61.8286	9120.3	< LOD	< LOD
S184	2.19675	< LOQ	3.86937	21.8726	110.36	330.031	0.868159	< LOQ	136.028	1.52112	< LOQ	< LOQ	< LOQ	2.64211	< LOQ	< LOQ	< LOQ	< LOQ	107.211	365.501	10.2997	79.5904	22.2264	24.9855	4.479	< LOQ	176.329	13.9863	27.127	817.494	31.1441	17.2393	< LOD	< LOD	< LOD	< LOD	28.3841	310.861	210.349	8.32418	< LOD	10.4363	< LOD	8.05316	56.2725	< LOD	370.81	< LOD	9.47608
S185	1.31919	< LOQ	2.09936	19.5374	430.809	974.635	73.3337	< LOQ	198.527	5.99603	1.37367	< LOQ	< LOQ	< LOQ	< LOQ	< LOQ	< LOQ	< LOQ	100.403	817.935	14.4348	115.742	57.8319	125.367	47.3308	22.0613	551.514	14.7771	49.6136	560.706	107.426	80.8937	< LOD	< LOD	< LOD	< LOD	83.3658	1000.39	178.756	< LOD	< LOD	24.0368	20.6279	< LOD	27.7644	3.45015	743.325	< LOD	19.2186
S186	0.012444	< LOQ	< LOQ	0.108793	0.161683	82.6452	0.255936	0.0412644	532.422	0.0316054	< LOQ	0.0815501	< LOQ	< LOQ	< LOQ	0.0645439	0.017347	< LOQ	33.2703	7.23989	2.51614	668.632	0.0583616	5.73018	11.4445	21.5329	7.63271	21.3381	265.105	4923.98	675.638	1954.14	8.64321	2.22814	20.9357	6.37686	690.078	5611.28	154.106	209.008	29.8604	612.194	86.3165	105.541	86.7118	733.237	10791.3	< LOD	< LOD
S187	0.00583998	< LOQ	< LOQ	0.165579	0.157405	161.489	0.0597154	0.0325958	977.44	0.0236581	< LOQ	< LOQ	< LOQ	< LOQ	< LOQ	0.0299271	0.0152604	< LOQ	37.5527	19.725	5.58528	424.278	0.0498832	2.43631	13.0663	20.0391	21.9785	45.5085	733.449	250.08	1858.19	6726.9	8.7936	7.56197	293.881	45.0529	1697.56	12617.1	22.8729	33.7065	36.642	22966.3	167.26	5.30795	262.66	48.5225	10276.3	< LOD	< LOD
S188	0.525903	< LOQ	1.75921	5.7113	18.4918	4447.54	38.7488	< LOQ	147.087	1.04654	< LOQ	< LOQ	< LOQ	0.661633	< LOQ	< LOQ	< LOQ	< LOQ	23.7141	66.8005	0.997305	49.0468	46.4074	1.42642	520.248	< LOQ	58.1211	4.79276	35.57	619.159	62.4418	53.2262	< LOD	< LOD	< LOD	< LOD	38.7013	459.228	122.796	9.44066	2.77085	72.1794	7.61527	< LOD	37.274	6.09153	584.632	< LOD	22.3928
S189	0.053909	< LOQ	< LOQ	0.259074	0.0248051	492.623	0.0387928	0.125745	109.583	0.112907	< LOQ	0.112234	< LOQ	< LOQ	0.0398886	6.21576	0.141709	< LOQ	20.0573	0.276693	< LOQ	547.623	0.0873239	2.71951	26.5363	15.4418	0.409484	28.9856	104.976	60.3689	317.395	2076.54	14.792	108.075	54.1058	8.93042	18.1509	192.053	15.1017	17.177	7.82622	19064.3	< LOD	< LOD	86.6982	8.61572	7142.23	< LOD	< LOD
S190	0.0356451	< LOQ	< LOQ	0.0732934	0.0290275	341.799	0.0851615	0.171804	170.6	0.127569	< LOQ	0.23942	< LOQ	< LOQ	< LOQ	9.58419	0.95711	0.0487088	16.7496	0.15305	< LOQ	515.186	0.0777794	2.9806	30.756	9.09951	0.25852	37.7517	190.937	20.6631	439.591	4296.77	4.60369	153.661	13.9255	6.71077	12.0959	130.044	12.08	180.593	3.94121	32100.2	< LOD	< LOD	134.724	9.06037	8345.53	< LOD	< LOD
S191	0.0207005	< LOQ	< LOQ	0.164783	0.123762	236.396	0.107757	0.0873104	220.268	0.136037	< LOQ	0.120518	< LOQ	0.0136403	< LOQ	9.0621	0.503932	0.0118908	24.7362	0.333455	< LOQ	703.688	0.49066	9.31473	31.8549	16.8075	0.62073	69.7684	222.55	220.78	771.374	3408.66	26.955	1247.13	617.781	93.065	40.4232	354.92	36.7632	40.3867	< LOD	29039	< LOD	< LOD	291.212	35.2856	14432.5	< LOD	< LOD
S192	< LOQ	< LOQ	< LOQ	0.114814	0.0701112	217.942	0.126423	0.0562558	816.384	0.117716	< LOQ	< LOQ	< LOQ	< LOQ	< LOQ	0.115408	0.0211503	< LOQ	41.4335	3.64566	0.0950249	1127.58	< LOQ	3.90606	22.4872	20.0862	4.87161	31.834	102.308	13762.4	138.801	714.423	2.76548	< LOD	33.667	< LOD	293.896	2214.35	13.9327	34.9212	6.73373	10910.8	8.75275	44.295	141.425	15.2427	6934.29	< LOD	< LOD
S193	< LOQ	< LOQ	< LOQ	0.233672	0.111654	82.8176	0.140647	0.0646548	230.506	0.0545865	< LOQ	0.0572547	< LOQ	0.0098208	< LOQ	0.233263	< LOQ	< LOQ	28.3773	10.253	0.266892	952.126	0.0716795	3.62014	81.612	12.0591	12.5288	99.7003	532.677	64.2189	682.587	5347.16	7.44541	< LOD	73.5978	< LOD	1105.92	9242.12	19.4913	54.6622	8.23741	28.4324	5.7402	85.7459	178.092	17.9238	10828.3	< LOD	< LOD
S194	< LOQ	< LOQ	< LOQ	0.0870828	0.126639	111.215	0.0845212	0.0388165	375.943	0.0502185	< LOQ	0.100343	0.0157767	0.00651436	< LOQ	0.0315533	0.00564283	< LOQ	41.4713	1.51524	0.0607852	974.052	< LOQ	2.68159	17.0996	14.0603	2.3105	30.9824	517.878	38.2011	590.051	3204.3	8.61125	< LOD	55.286	< LOD	106.404	719.258	20.1953	30.035	18.8378	250.216	2.17725	79.4993	117.767	9.49979	6302.97	< LOD	< LOD
S195	< LOQ	< LOQ	< LOQ	0.191172	0.140239	109.322	0.41866	0.0956493	881.14	0.148017	< LOQ	0.14229	< LOQ	< LOQ	< LOQ	0.130329	< LOQ	< LOQ	50.5867	0.625773	< LOQ	1034.96	0.0216716	3.97919	17.7125	11.5721	0.518624	76.1727	332.133	14.0389	319.837	1715.29	< LOD	3.66268	72.2027	2.5385	26.0555	220.135	< LOD	73.516	8.88889	1987.25	25.1108	50.7825	219.557	10.6193	4738.02	< LOD	< LOD
S196	< LOQ	< LOQ	< LOQ	0.271354	0.173807	251.412	< LOQ	0.0631065	1244.66	0.116664	< LOQ	< LOQ	< LOQ	< LOQ	< LOQ	0.157353	< LOQ	< LOQ	60.7247	3.69942	2.88773	851.75	0.0100185	1.80087	15.4063	8.64516	4.80131	23.3485	4.09381	6738.27	1154.16	9487.38	3.14777	14.9618	10.2557	7.34248	179.439	1443.05	14.5999	106.055	3.01376	9363.83	6.58379	16.7409	200.274	22.0901	7271.93	< LOD	< LOD
S197	< LOQ	< LOQ	< LOQ	0.0781989	0.0483613	199.696	< LOQ	0.0372832	678.998	0.113747	< LOQ	0.107104	0.0310997	< LOQ	< LOQ	0.151968	< LOQ	< LOQ	47.3124	7.79459	0.845051	818.131	< LOQ	1.22705	21.5307	10.2312	8.57339	19.5494	808.893	30.7264	1358.4	7942.35	< LOD	17.5779	19.8834	4.25549	515.905	4313.57	16.8625	71.6566	19.1081	5446.43	24.5407	13.327	150.891	17.8444	8626.38	< LOD	< LOD
S198	< LOQ	< LOQ	< LOQ	0.189855	0.113883	180.774	0.0662467	0.072969	83.9097	0.0715376	< LOQ	0.156729	< LOQ	< LOQ	< LOQ	0.122028	0.0457719	< LOQ	53.5437	7.45985	0.979524	1164.21	0.0112413	2.16421	22.8604	8.7614	7.82618	36.0381	1021.24	62.3537	1006.08	6447.47	5.81294	18.2975	20.1147	< LOD	300.301	2290.36	13.3862	4.3886	15.3788	1111.83	19.0994	7.90135	178.778	155.503	6758.72	< LOD	< LOD
S199	0.010593	< LOQ	< LOQ	0.483649	0.286972	383.921	< LOQ	0.0660776	577.168	0.106849	< LOQ	< LOQ	< LOQ	< LOQ	< LOQ	0.10431	0.018011	< LOQ	47.6208	3.18169	2.19375	838.538	< LOQ	0.990156	21.7943	4.20624	3.78115	37.4878	421.268	62.6016	729.893	6406.5	2.33351	21.5806	13.2672	< LOD	151.227	1400.64	16.7477	31.4424	7.89698	436.63	48.4188	< LOD	169.037	58.1242	5843.85	< LOD	< LOD
S200	0.0129667	< LOQ	< LOQ	0.0229515	0.238366	118.478	0.484131	0.114956	45.8091	0.185246	< LOQ	0.266501	< LOQ	< LOQ	< LOQ	0.169873	0.00773968	< LOQ	43.5133	0.676001	0.291925	1029.17	0.00760294	2.65752	144.415	9.78064	1.02631	84.2637	85.5155	298.712	132.771	375.224	7.67663	2259.61	1037.49	14.4265	71.4456	648.088	33.3848	4.74891	< LOD	45171.8	15.2019	6.26045	139.79	101.823	10539.6	< LOD	< LOD
S201	< LOQ	< LOQ	< LOQ	0.0168078	0.0640662	143.845	0.166672	0.0670452	56.6963	0.118209	< LOQ	0.110194	0.0353817	< LOQ	< LOQ	0.163879	0.00806613	< LOQ	42.6045	1.57772	0.105638	1117.2	0.0161748	3.70413	96.0813	16.0082	2.15816	33.3105	554.736	32.5319	637.489	4790.17	5.23499	16.3645	224.917	< LOD	128.248	1089.7	13.1369	7.98328	7.64042	18563.2	5.53023	382.693	206.468	15.8076	7591.41	< LOD	< LOD
S202	0.0390562	< LOQ	< LOQ	< LOQ	0.148746	125.001	0.0984914	0.0463349	25.8311	0.206628	< LOQ	0.271832	0.0547372	< LOQ	< LOQ	0.104371	< LOQ	< LOQ	43.1423	1.08906	1.18846	583.953	< LOQ	3.00182	32.8336	10.2271	1.32934	56.0966	286.326	138.399	304.923	2337.02	< LOD	26.0459	418.565	3.00653	89.5844	640.446	7.23762	< LOD	< LOD	20259.8	33.1493	< LOD	231.33	109.24	4625.37	< LOD	< LOD
S203	< LOQ	< LOQ	< LOQ	0.348673	< LOQ	71.5609	< LOQ	0.0404366	43.3238	0.617581	< LOQ	0.425123	< LOQ	< LOQ	< LOQ	< LOQ	< LOQ	< LOQ	5.95699	0.784231	< LOQ	210.6	< LOQ	1.3288	4.31986	27.5942	0.729826	< LOD	28.6181	< LOD	24.0671	216.351	< LOD	24.1752	30.6654	< LOD	107.499	890.369	< LOD	< LOD	11.9687	42.0923	< LOD	< LOD	167.998	11.9636	5011.73	< LOD	< LOD
S204	< LOQ	< LOQ	< LOQ	0.208343	< LOQ	68.6179	0.0551721	0.0707893	321.1	0.331203	< LOQ	0.860278	0.0241737	< LOQ	< LOQ	0.0662069	0.0078299	< LOQ	35.3192	8.55731	0.184526	612.671	< LOQ	1.50493	12.8248	12.7936	9.49187	64.0766	1158.24	40380.1	831.188	10456.4	< LOD	20.6693	< LOD	< LOD	1826.42	15602.4	57.8795	34.1926	76.1744	78.7977	43.2728	< LOD	741.559	52.5829	19307.4	< LOD	93.7255
S205	< LOQ	< LOQ	< LOQ	0.16084	< LOQ	88.4188	0.301145	0.0371132	35.7201	0.391911	< LOQ	0.181544	< LOQ	< LOQ	< LOQ	0.114479	< LOQ	< LOQ	29.4602	3.29572	0.777953	842.934	0.060613	4.86237	13.0152	20.0024	4.16542	9.90737	48.1126	11098.8	52.8113	671.567	< LOD	8.52934	9.70065	< LOD	214.61	1970.55	20.5034	< LOD	5.65247	4231.17	18.4037	< LOD	122.876	30.1328	4850.93	< LOD	< LOD
S206	< LOQ	< LOQ	< LOQ	0.713323	0.0321382	96.6939	0.337975	0.0688838	368.512	0.254973	< LOQ	0.0477153	0.15047	< LOQ	< LOQ	0.0854636	0.0115224	< LOQ	49.0722	1.0807	1.18663	935.209	0.0220966	4.20729	20.4481	15.8011	1.43998	65.2903	5.60632	44.6554	66.526	321.108	< LOD	11.7369	< LOD	< LOD	104.635	756.778	19.0231	20.3616	32.0345	2569.12	9.84661	33.3729	189.415	58.7858	9706.16	< LOD	< LOD
S207	0.0642149	< LOQ	< LOQ	0.173717	< LOQ	242.632	< LOQ	< LOQ	30.4354	0.361161	< LOQ	0.264831	0.083769	< LOQ	< LOQ	0.142566	< LOQ	< LOQ	25.7657	1.99059	< LOQ	442.711	< LOQ	0.599301	13.3772	10.9023	1.75719	< LOD	< LOD	< LOD	23.1129	162.096	< LOD	9.73725	< LOD	< LOD	263.035	2053.09	< LOD	< LOD	< LOD	29.0321	< LOD	23.1933	263.524	< LOD	7071.89	< LOD	< LOD
S208	< LOQ	< LOQ	< LOQ	0.0882181	0.0544916	117.949	< LOQ	0.0363571	50.7427	0.45036	< LOQ	0.259682	< LOQ	< LOQ	< LOQ	< LOQ	< LOQ	< LOQ	21.9315	0.698402	< LOQ	852.951	< LOQ	2.1383	6.24916	5.35198	1.06616	< LOD	< LOD	< LOD	24.5622	226.047	< LOD	< LOD	< LOD	< LOD	80.6452	592.205	< LOD	< LOD	< LOD	267.716	< LOD	78.6281	199.944	6.83461	5874.32	< LOD	< LOD
[truncated: 179 more columns]
