# Supplementary material for: Joint Microbiota Activity and Dietary Assessment through Urinary Biomarkers by LC-MS/MS
Source: Nutrients. 2023 Apr 14;15(8):1894. doi: 10.3390/nu15081894 (PMC10146414; doi:10.3390/nu15081894)
Supplement: Supplementary file 1 [file nutrients-15-01894-s001.zip › Table S4.xlsx]

## Sheet: Hoja1
Table S4. Calculated intra- and inter- day accuracy (i.e. recovery) and precision (i.e. RSD) of the LC-MS method in standard solutions and spiked urine samples
		Concentration levels (µM)			Accuracy ± RSD (%)
					Standard solutions						Spiked urine samples
					Intra-day (N = 3)			Inter-day (N = 3)			Intra-day (N = 3)			Inter-day (N = 3)
Category	Metabolite	Low	Medium	High	Low	Medium	High	Low	Medium	High	Low	Medium	High	Low	Medium	High
Microbiota	Phenylpropionylglycine	2	2.5	4.16667	101 ± 11	104 ± 2	115 ± 8	103 ± 6	103 ± 11	98 ± 12	106 ± 1.2	107 ± 2	104 ± 2	105 ± 13	107 ± 17	103 ± 11
	3-IPA	0.666667	1	2	94 ± 5	98 ± 3	99 ± 3	94 ± 5	116 ± 7	85.8 ± 1.2	106 ± 16	113 ± 13	112 ± 2	102 ± 12	110 ± 20	110 ± 6
	L-Kynurenine	2	2.5	4.16667	106 ± 3	110 ± 5	108 ± 16	93 ± 6	88 ± 2	88 ± 4	108 ± 8	99 ± 3	106 ± 4	107 ± 11	98 ± 16	106 ± 15
	3-IAA	2	3	5	106 ± 11	95 ± 4	116 ± 8	103 ± 11	106 ± 10	115 ± 13	98 ± 16	93 ± 13	94 ± 8	97 ± 5	92 ± 5	94 ± 17
	L-Tyrosine	2	3	5	102 ± 17	87 ± 8	97 ± 5	101 ± 7	105 ± 14	95 ± 5	83 ± 1.3	88 ± 3	86 ± 19	82 ± 20	87 ± 20	86 ± 1.4
	Hippuric Acid	13.3333	20	33.3333	98.9 ± 1.2	104 ± 12	119.2 ± 1.3	101 ± 10	101 ± 11	116.4 ± 1.3	112 ± 20	107 ± 3	102 ± 19	120 ± 2	112 ± 1.4	105 ± 8
	Gallic Acid	2	2.5	4.16667	112 ± 5	104 ± 6	96 ± 14	103 ± 10	94 ± 6	110 ± 9	102 ± 19	102 ± 16	100 ± 1.1	101 ± 20	102 ± 15	99 ± 2
	Ferullic Acid Sulphate	6.66667	10	16.6667	92 ± 9	115 ± 8	103 ± 6	103 ± 11	98 ± 12	112 ± 5	99 ± 5	105 ± 20	98 ± 10	99 ± 20	105 ± 6	98 ± 16
Fruits	Proline betaine	6.66667	10	16.6667	98 ± 3	89 ± 4	105 ± 5	103 ± 10	117 ± 4	82 ± 9	102 ± 13	83 ± 17	116 ± 2	106 ± 9	86 ± 5	118 ± 5
	Hesperetin	1.33333	2	3.33333	97.2 ± 1.3	96 ± 7	93 ± 2	105 ± 8	103 ± 7	111 ± 11	100 ± 5	116 ± 3	97 ± 19	99 ± 6	120 ± 10	96 ± 1.3
	Phloretin	2	3	5	101 ± 9	104 ± 2	111 ± 18	101 ± 10	107 ± 2	109 ± 14	115 ± 5	120 ± 12	114 ± 20	114 ± 12	119 ± 6	114 ± 5
Vegetables	Quercetin	1	1.5	2.5	100 ± 14	105 ± 10	101 ± 6	105 ± 7	106 ± 3	98 ± 4	112 ± 9	106 ± 19	97 ± 6	109 ± 4	104 ± 1.2	96 ± 12
	Kaempferol	2	2.5	4.16667	99 ± 4	104 ± 18	100 ± 7	86 ± 6	93.2 ± 1.2	116 ± 2	103 ± 18	102 ± 14	117.3 ± 1.0	102 ± 3	101 ± 16	117 ± 4
Seeds	O-DMA	2	2.5	4.16667	101 ± 9	100 ± 5	100 ± 5	93 ± 8	101 ± 11	112 ± 2	89 ± 6	97 ± 11	107 ± 10	87 ± 20	96.2 ± 1.4	106 ± 10
	Daidzein	2	1	2	100 ± 14	100 ± 3	103 ± 11	106 ± 10	115 ± 13	106 ± 6	101 ± 19	115 ± 8	98 ± 7	97 ± 7	113 ± 14	96 ± 8
	Equol	1	1.5	2.5	99 ± 4	101 ± 10	100 ± 8	114.6 ± 1.3	104 ± 11	117 ± 6	115 ± 17	103 ± 16	99 ± 5	112 ± 16	102 ± 3	98 ± 15
	Glycitein	0.666667	1	2	117 ± 4	117 ± 4	96 ± 16	102 ± 17	107 ± 4	119 ± 4	107 ± 15	99 ± 6	98 ± 17	103 ± 2	97 ± 6	96 ± 11
	Genistein	0.666667	1	2	89 ± 4	94 ± 9	99 ± 15	98.9 ± 1.2	90 ± 8	108 ± 5	90 ± 13	112 ± 5	99 ± 12	86 ± 21	109 ± 5	97 ± 20
Meat	1-Methylhistidine	2	3	5	105 ± 10	89 ± 4	101.2 ± 1.0	106 ± 11	102 ± 3	99 ± 3	84 ± 4	101 ± 8	103 ± 11	98 ± 6	110 ± 11	109 ± 9
	3-Methylhistidine	2	3	5	104 ± 18	110 ± 6	87 ± 16	94 ± 16	98 ± 4	108 ± 5	85 ± 10	102 ± 15	103 ± 6	84 ± 11	101 ± 16	103 ± 15
	Anserine	2	3	5	107 ± 5	89 ± 10	96 ± 9	106 ± 17	95 ± 8	108.0 ± 1.1	118 ± 16	102 ± 12	118 ± 16	116 ± 17	101 ± 3	118 ± 19
Fish	TMAO	6.66667	10	16.6667	100 ± 10	96.6 ± 1.1	100 ± 3	93 ± 6	97.2 ± 1.3	87 ± 14	105 ± 7	98 ± 14	87.2 ± 1.2	109 ± 19	105 ± 4	88 ± 6
Dairy products	Isovalerylglycine	2	2.5	4.16667	114 ± 4	96 ± 7	101 ± 10	90 ± 5	89 ± 4	105 ± 14	107 ± 16	118 ± 20	116 ± 2	106 ± 20	116 ± 4	120 ± 5
	Isobutyrylglycine	2	2.5	4.16667	106 ± 10	89.0 ± 1.3	117 ± 4	110 ± 3	97 ± 9	92 ± 4	81 ± 9	89 ± 2	89 ± 5	80 ± 19	88 ± 13	89 ± 16
Milk	Galactitol	2	2.5	4.16667	108 ± 6	111 ± 2	119 ± 11	95 ± 5	98 ± 2	99 ± 9	112 ± 2	108 ± 17	118 ± 2	123 ± 6	116 ± 16	112 ± 18
Soft drinks	Citrulline	2	3	5	107 ± 5	89 ± 10	109 ± 7	95 ± 4	103 ± 20	111.4 ± 1.1	117 ± 10	107 ± 18	92 ± 3	117 ± 15	107 ± 16	92 ± 5
	Taurine	2	3	5	110 ± 4	101 ± 12	110 ± 6	107 ± 6	110 ± 4	115 ± 10	108 ± 7	107 ± 4	109 ± 5	113 ± 14	110 ± 12	113 ± 12
Note: 3-IPA = 3-indolepropionic acid; 3-IAA = indole-3-acetic acid; O-DMA = O-desmethylangolensin; TMAO = trimethylamine N-oxide
